# Supplementary material for: Which vaccine attributes foster vaccine uptake? A cross-country conjoint experiment
Source: PLoS One. 2022 May 4;17(5):e0266003. doi: 10.1371/journal.pone.0266003 (PMC9067644; doi:10.1371/journal.pone.0266003)
Supplement: S1 File — (ZIP) [file pone.0266003.s001.zip]

Archive with 2 entries (2 files):
- SI_conjoint.tex
- suppl. information.pdf
