# Supplementary material for: Which vaccine attributes foster vaccine uptake? A cross-country conjoint experiment
Source: PLoS One. 2022 May 4;17(5):e0266003. doi: 10.1371/journal.pone.0266003 (PMC9067644; doi:10.1371/journal.pone.0266003)
Supplement: S1 File — (ZIP) [file pone.0266003.s001.zip › SI_conjoint.tex]

\documentclass[12pt]{article}[1in]
\usepackage{mathpazo}
    \interfootnotelinepenalty=10000  %stop footnote splits
%\usepackage{natbib}
\usepackage[natbibapa]{apacite}
\bibliographystyle{apacite}
\usepackage{longtable}
\usepackage{amsmath}
% \usepackage [latin1]{inputenc}
\usepackage{times}
\usepackage{rotating}
\usepackage{transparent}
\usepackage{amsthm}
\usepackage[dvipsnames]{xcolor}
\usepackage{amssymb}
\usepackage[hmargin=1in,vmargin=1in]{geometry}
\usepackage[hyphens]{url}
\usepackage{epstopdf}
\usepackage{blindtext}
\usepackage{array}
%\usepackage[nofiglist,notablist]{endfloat} 
\usepackage{booktabs}
\usepackage{url}
%\usepackage{endnotes}
\usepackage{rotating}
\usepackage{lscape} 
\usepackage{afterpage}
\usepackage{fancyhdr}
\usepackage{graphicx}  
\usepackage{setspace}
\usepackage{subcaption} 
\usepackage{longtable}
\usepackage{mathptmx}
\usepackage[final]{pdfpages}
\usepackage{tgtermes}
\usepackage[T1]{fontenc}
\usepackage{import}
\usepackage{dcolumn}
\usepackage{textgreek}
\usepackage{pdflscape}
\usepackage{eurosym}


\usepackage{hyperref}

\graphicspath{ {Graphs/} }


\usepackage{array}
\newcolumntype{H}{>{\setbox0=\hbox\bgroup}c<{\egroup}@{}}

%\

\makeatletter
\renewcommand*{\@fnsymbol}[1]{\ensuremath{\ifcase#1\or \dagger \else\@ctrerr\fi}}
\makeatother

\bibpunct{(}{)}{;}{a}{}{,}
\bibdata{references.bib}
%\makeatletter
%\let\ps@normal\ps@plain
%\def\ps@plain{}
\makeatother
\usepackage{authblk}
\PassOptionsToPackage{hyphens}{url}\usepackage{hyperref}
\DeclareGraphicsExtensions{.pdf}
\usepackage{graphicx}
\singlespacing


%\fancypagestyle{plain}{
%\fancyhead{} % Clear all header fields 
%\fancyhead[c]{\includegraphics[height=1.5cm]{jasonlogo.pdf}} 
%\fancyfoot{} % Clear all footer fields 
%\renewcommand{\headrulewidth}{0pt}}

\begin{document}
\bibdata{references.bib}
\thispagestyle{empty}
%\maketitle
\vspace{-.75cm}
\singlespacing


\section*{Supplementary material}
\setcounter{page}{1}
\setcounter{table}{0}
\setcounter{figure}{0}
\renewcommand{\thetable}{SI\arabic{table}}
\renewcommand{\thefigure}{SI\arabic{figure}}

\begin{table}[!htbp] \centering \renewcommand*{\arraystretch}{1.1}\caption{Sociodemographics France}\resizebox{0.7\textwidth}{!}{
\begin{tabular}{lrrr}
\hline
\hline
Variable & N & Sample\% & Population\%\\  
\hline
\textit{Age} & 1801 &  \\ 
18-24 & 208 & 11.5\% & 11\% \\ 
25-44 & 610 & 33.9\%  & 34\%\\ 
45-54 & 306 & 17.0\% & 17\%\\ 
55+ & 677 & 37.6\% & 36\%\\ 
\textit{Gender} & 1798 &  \\ 
Male & 855 & 47.4\% & 48\%\\ 
Female & 943 & 52.3\% & 52\%\\ 
\textit{Region} & 1704 &  \\ 
Alsace & 49 & 2.7\% & 3\%\\
Aquitaine & 91 & 5.0\% & 5\%\\
Auvergne & 36 & 2.0\% & 2\%\\
Basse-Normandie & 47 & 2.6\% & 2\%\\
Bourgogne & 48 & 2.7\% & 3\%\\
Bretagne & 95 & 5.3\% & 5\%\\
Centre & 74 & 4.1\% & 4\%\\
Champagne-Ardenne & 37 & 2.1\% & 2\%\\
Corse & 6 & 0.3\% & 1\%\\
Franche-Comte & 34 & 1.9\% & 2\%\\
Haute-Normandie & 54 & 3.0\% & 3\%\\
Ile-de-France & 328 & 18.2\% & 18\%\\
Languedoc-Roussillon & 75 & 4.2\% & 4\%\\
Limousin & 20 & 1.1\% & 1\%\\
Lorraine & 72 & 4.0\% & 4\%\\
Midi-Pyrenees & 92 & 5.1 \% & 5\%\\
Nord-Pas-de-Calais & 117 & 6.5\% & 6\%\\
Pays de la Loire & 102 & 5.7\% & 6\%\\
Picardie & 54 & 3.0\% & 3\%\\
Poitou-Charentes & 35 & 1.9\% & 3\%\\
Provence-Alpes-Cote d'Azur & 149 & 8.3\% & 8\%\\
Rhone-Alpes & 179 & 9.9\% & 10\%\\
\hline
\hline
\end{tabular}
}
\end{table}
\clearpage
\begin{table}[!htbp] \centering \renewcommand*{\arraystretch}{1.1}\caption{Sociodemographics Germany}\resizebox{0.7\textwidth}{!}{
\begin{tabular}{lrrr}
\hline
\hline
Variable & N & Sample\% & Population\%\\ 
\hline
\textit{Age} & 1799 &  \\ 
18-24 & 184 & 10.2\% & 10\% \\ 
25-44 & 489 & 27.2\%  & 31\%\\ 
45-54 & 313 & 17.4\% & 18\%\\ 
55+ & 813 & 45.2\% & 41\%\\ 
\textit{Gender} & 1793 &  \\ 
Male & 891 & 49.5\% & 52\% \\ 
Female & 902 & 50.1\% & 48\% \\ 
\textit{Region} & 1814 &  \\ 
Baden-Wurttemberg & 237 & 13.2\% & 13\%\\
Bayern & 270 & 15.0\% & 15\%\\
Berlin & 86 & 4.8\% & 4\%\\
Brandenburg & 59 & 3.3\% & 3\%\\
Bremen & 19 & 1.1\% & 1\%\\
Hamburg & 54 & 3.0\% & 2\%\\
Hessen & 134 & 7.6\% & 7\%\\
Mecklenburg-Vorpommern & 34 & 1.9\% & 2\%\\
Niedersachsen & 186 & 9.3\% & 10\%\\
Nordrhein-Westfalen & 391 & 21.7\% & 22\%\\
Rheinland-Pfalz & 84 & 4.7\% & 5\%\\
Saarland & 18 & 1,0\% & 1\%\\
Sachsen & 99 & 5.5\% & 5\%\\
Sachsen-Anhalt & 44 & 2.4\% & 3\%\\
Schleswig-Holstein & 57 & 3.2\% & 3\%\\
Thuringen & 42 & 2.3\% & 3\%\\
\hline
\hline
\end{tabular}
}
\end{table}
\clearpage
\begin{table}[!htbp] \centering \renewcommand*{\arraystretch}{1.1}\caption{Sociodemographics Sweden}\resizebox{0.6\textwidth}{!}{
\begin{tabular}{lrrr}
\hline
\hline
Variable & N & Sample\% & Population\%\\ 
\hline
\textit{Age} & 1829 &  \\ 
18-24 & 230 & 12.6\% & 10\% \\ 
25-44 & 559 & 30.5\%  & 31\%\\ 
45-54 & 271 & 14.8\% & 18\%\\ 
55+ & 769 & 42.0\% & 41\%\\ 
\textit{Gender} & 1825 &  \\ 
Male & 907 & 49.5\% & 49\%\\ 
Female & 918 & 50.1\% & 51\%\\ 
\textit{Region} & 1752 &  \\ 
Blekinge lan & 32 & 1.8\% & 2\%\\
Dalarnas lan & 46 & 2.6\% & 3\%\\
Gavleborgs lan & 56 & 3.2\% & 3\%\\
Gotlands lan & 17 & 1.0\% & 1\%\\
Hallands lan & 42 & 2.4\% & 3\%\\
Jamtlands lan & 23 & 1.3\% & 1\%\\
Jonkopings lan & 53 & 3.0\% & 4\%\\
Kalmar lan & 57 & 2.1\% & 3.2\%\\
Kronobergs lan & 35 & 2.0\% & 2\%\\
Norrbottens lan & 35 & 2.0\% & 3\%\\
Orebro lan & 58 & 3.3\% & 3\%\\
Ostergotlands lan & 86 & 4.2\% & 5\%\\
Skane lan & 242 & 13.8\% & 13\%\\
Sodermanlands lan & 57 & 3.2\% & 3\%\\
Stockholms lan & 406 & 23.1\% & 22\%\\
Uppsalas lan & 71 & 4,0 \% & 4\%\\
Varmlands lan & 33 & 1.9\% & 3\%\\
Vasterbottens lan & 44 & 2.5\% & 3\%\\
Vasternorrlands lan & 47 & 2.7\% & 3\%\\
Vastmanlands lan & 43 & 2.4\% & 3\%\\
Vastra Gotalands lan & 269 & 15.3\% & 17\%\\
\hline
\hline
\end{tabular}
}
\end{table}

\begin{figure}[!htbp] \centering 
 \caption{AMCEs for likelihood of uptake} 
\includegraphics[scale=0.8]{_amce_continous.png}\label{AMCEs}
\caption*{\textit{Note}. Each dot and error bar represents an AMCE (and its 95\% CI). They represent the estimated effect sizes for the attribute levels (compared to the reference attribute level) on likelihood of uptake. 

Reference categories for AMCEs: Side effects = '1 in 10,000', effectiveness = 55\%, country of origin = China, vaccine type = live virus vaccine, vaccinated people = 1 million, vaccination coverage = in 9 months, costs = 100 x population EUR/SEK.}
\end{figure}

\clearpage
\clearpage
\begin{table}[!htbp] \centering \renewcommand*{\arraystretch}{1.1}\caption{MMs for self-reported likelihood of uptake}\resizebox{0.9\textwidth}{!}{
\begin{tabular}{rllrrrr}
\hline
\hline
& Attribute & Level & Estimate & SE & Lower CI & Upper CI \\ 
  \hline
1 & Side effects & 1 in 10,000 & 4.94 & 0.04 & 4.87 & 5.01 \\ 
  2 & Side effects & 1 in 100,000 & 5.16 & 0.03 & 5.09 & 5.23 \\ 
  3 & Side effects & 1 in 1,000,000 & 5.30 & 0.04 & 5.22 & 5.37 \\ 
  4 & Effectiveness & 55\% & 4.68 & 0.04 & 4.61 & 4.75 \\ 
  5 & Effectiveness & 75\% & 5.15 & 0.04 & 5.08 & 5.22 \\ 
  6 & Effectiveness & 95\% & 5.57 & 0.04 & 5.50 & 5.64 \\ 
  7 & Country & China & 4.64 & 0.04 & 4.56 & 4.72 \\ 
  8 & Country & Russia & 4.82 & 0.04 & 4.74 & 4.90 \\ 
  9 & Country & Great Britain & 5.33 & 0.04 & 5.25 & 5.41 \\ 
  10 & Country & USA & 5.36 & 0.04 & 5.28 & 5.43 \\ 
  11 & Country & Germany & 5.52 & 0.04 & 5.44 & 5.60 \\ 
  12 & Type & Live Virus Vaccine & 5.07 & 0.04 & 4.99 & 5.14 \\ 
  13 & Type & Viral Vector Vaccine & 5.11 & 0.04 & 5.04 & 5.18 \\ 
  14 & Type & Subunit Vaccine & 5.11 & 0.04 & 5.04 & 5.18 \\ 
  15 & Type & mRNA Vaccine & 5.25 & 0.04 & 5.17 & 5.32 \\ 
  16 & People & 1 million & 5.04 & 0.04 & 4.97 & 5.11 \\ 
  17 & People & 10 million & 5.12 & 0.04 & 5.05 & 5.19 \\ 
  18 & People & 100 million & 5.23 & 0.04 & 5.17 & 5.30 \\ 
  19 & Duration & In 9 months & 5.08 & 0.04 & 5.01 & 5.15 \\ 
  20 & Duration & In 6 months & 5.16 & 0.04 & 5.09 & 5.22 \\ 
  21 & Duration & In 3 months & 5.17 & 0.04 & 5.10 & 5.24 \\ 
  22 & Cost & 100 x population EUR/SEK & 5.11 & 0.04 & 5.04 & 5.18 \\ 
  23 & Cost & 50 x population EUR/SEK & 5.12 & 0.04 & 5.05 & 5.19 \\ 
  24 & Cost & 10 x population EUR/SEK & 5.17 & 0.04 & 5.10 & 5.24 \\ 
 \hline
\hline
\end{tabular}
}
\end{table}


\clearpage
\begin{table}[!htbp] \centering \renewcommand*{\arraystretch}{1.1}\caption{AMCEs for self-reported likelihood of uptake}\resizebox{0.9\textwidth}{!}{
\begin{tabular}{rllrrrr}
\hline
\hline
& Attribute & Level & Estimate & SE & Lower CI & Upper CI \\ 
  \hline
1 & Side effects & 1 in 10,000 & 0.00 &  &  &  \\ 
  2 & Side effects & 1 in 100,000 & 0.22 & 0.03 & 0.17 & 0.27 \\ 
  3 & Side effects & 1 in 1,000,000 & 0.35 & 0.03 & 0.29 & 0.40 \\ 
  4 & Effectiveness & 55\% & 0.00 &  &  &  \\ 
  5 & Effectiveness & 75\% & 0.48 & 0.03 & 0.42 & 0.53 \\ 
  6 & Effectiveness & 95\% & 0.89 & 0.03 & 0.83 & 0.95 \\ 
  7 & Country & China & 0.00 &  &  &  \\ 
  8 & Country & Russia & 0.17 & 0.03 & 0.11 & 0.24 \\ 
  9 & Country & Great Britain & 0.69 & 0.04 & 0.62 & 0.77 \\ 
  10 & Country & USA & 0.71 & 0.04 & 0.64 & 0.78 \\ 
  11 & Country & Germany & 0.88 & 0.04 & 0.80 & 0.95 \\ 
  12 & Type & Live Virus Vaccine & 0.00 &  &  &  \\ 
  13 & Type & Viral Vector Vaccine & 0.05 & 0.03 & -0.01 & 0.11 \\ 
  14 & Type & Subunit Vaccine & 0.04 & 0.03 & -0.02 & 0.10 \\ 
  15 & Type & mRNA Vaccine & 0.18 & 0.03 & 0.12 & 0.24 \\ 
  16 & People & 1 million & 0.00 &  &  &  \\ 
  17 & People & 10 million & 0.08 & 0.03 & 0.03 & 0.13 \\ 
  18 & People & 100 million & 0.20 & 0.03 & 0.15 & 0.25 \\ 
  19 & Duration & In 9 months & 0.00 &  &  &  \\ 
  20 & Duration & In 6 months & 0.07 & 0.03 & 0.02 & 0.12 \\ 
  21 & Duration & In 3 months & 0.09 & 0.03 & 0.04 & 0.14 \\ 
  22 & Cost & 100 x population EUR/SEK & 0.00 &  &  &  \\ 
  23 & Cost & 50 x population EUR/SEK & 0.01 & 0.03 & -0.04 & 0.06 \\ 
  24 & Cost & 10 x population EUR/SEK & 0.07 & 0.03 & 0.02 & 0.12 \\ 
 \hline
\hline
\end{tabular}
}
\end{table}
\footnotesize{\singlespacing\flushleft{Note: Reference categories for AMCEs: Side effects = '1 in 10,000', effectiveness = 55\%, country of origin = China, vaccine type = live virus vaccine, vaccinated people = 1 million, vaccination coverage = in 9 months, costs = 100 x population EUR/SEK.}}


\clearpage
\begin{figure}[!htbp] \centering 
 \caption{MMs for vaccine choice} 
\includegraphics[scale=0.8]{_mm_binary.png}\label{AMCEs+MMs}
\caption*{\textit{Note}. Each dot and error bar represents the MM (and its 95\% CI) for vaccine choice.}
\end{figure}

\begin{figure}[!htbp] \centering 
 \caption{AMCEs for vaccine choice} 
\includegraphics[scale=0.8]{_amce_binary.png}\label{AMCEs}
\caption*{\textit{Note}. Each dot and error bar represents an AMCE (and its 95\% CI). They represent the estimated effect sizes for the attribute levels (compared to the reference attribute level) on vaccine choice. 

Reference categories for AMCEs: Side effects = '1 in 10,000', effectiveness = 55\%, country of origin = China, vaccine type = live virus vaccine, vaccinated people = 1 million, vaccination coverage = in 9 months, costs = 100 x population EUR/SEK.}
\end{figure}

\clearpage

\clearpage
\begin{table}[!htbp] \centering \renewcommand*{\arraystretch}{1.1}\caption{MMs for vaccine choice}\resizebox{0.9\textwidth}{!}{
\begin{tabular}{rllrrrr}
\hline
\hline
& Attribute & Level & Estimate & SE & Lower CI & Upper CI \\ 
  \hline
1 & Side effects & 1 in 10,000 & 0.43 & 0.00 & 0.42 & 0.43 \\ 
  2 & Side effects & 1 in 100,000 & 0.50 & 0.00 & 0.50 & 0.51 \\ 
  3 & Side effects & 1 in 1,000,000 & 0.57 & 0.00 & 0.56 & 0.57 \\ 
  4 & Effectiveness & 55\% & 0.36 & 0.00 & 0.35 & 0.36 \\ 
  5 & Effectiveness & 75\% & 0.51 & 0.00 & 0.51 & 0.51 \\ 
  6 & Effectiveness & 95\% & 0.63 & 0.00 & 0.63 & 0.64 \\ 
  7 & Country & China & 0.40 & 0.00 & 0.39 & 0.41 \\ 
  8 & Country & Russia & 0.44 & 0.00 & 0.43 & 0.45 \\ 
  9 & Country & Great Britain & 0.53 & 0.00 & 0.52 & 0.54 \\ 
  10 & Country & USA & 0.54 & 0.00 & 0.53 & 0.55 \\ 
  11 & Country & Germany & 0.59 & 0.00 & 0.58 & 0.60 \\ 
  12 & Type & Live Virus Vaccine & 0.49 & 0.00 & 0.48 & 0.49 \\ 
  13 & Type & Viral Vector Vaccine & 0.49 & 0.00 & 0.49 & 0.50 \\ 
  14 & Type & Subunit Vaccine & 0.50 & 0.00 & 0.49 & 0.50 \\ 
  15 & Type & mRNA Vaccine & 0.52 & 0.00 & 0.52 & 0.53 \\ 
  16 & People & 1 million & 0.47 & 0.00 & 0.47 & 0.48 \\ 
  17 & People & 10 million & 0.50 & 0.00 & 0.50 & 0.51 \\ 
  18 & People & 100 million & 0.53 & 0.00 & 0.52 & 0.53 \\ 
  19 & Duration & In 9 months & 0.48 & 0.00 & 0.47 & 0.48 \\ 
  20 & Duration & In 6 months & 0.50 & 0.00 & 0.50 & 0.51 \\ 
  21 & Duration & In 3 months & 0.52 & 0.00 & 0.52 & 0.53 \\ 
  22 & Cost & 100 x population EUR/SEK & 0.49 & 0.00 & 0.48 & 0.49 \\ 
  23 & Cost & 50 x population EUR/SEK & 0.50 & 0.00 & 0.50 & 0.50 \\ 
  24 & Cost & 10 x population EUR/SEK & 0.51 & 0.00 & 0.51 & 0.52 \\ 
 \hline
\hline
\end{tabular}
}
\end{table}

\clearpage
\begin{table}[!htbp] \centering \renewcommand*{\arraystretch}{1.1}\caption{AMCEs for vaccine choice}\resizebox{0.9\textwidth}{!}{
\begin{tabular}{rllrrrr}
\hline
\hline
& Attribute & Level & Estimate & SE & Lower CI & Upper CI \\ 
  \hline
1 & Side effects & 1 in 10,000 & 0.00 &  &  &  \\ 
  2 & Side effects & 1 in 100,000 & 0.08 & 0.00 & 0.07 & 0.08 \\ 
  3 & Side effects & 1 in 1,000,000 & 0.14 & 0.00 & 0.13 & 0.15 \\ 
  4 & Effectiveness & 55\% & 0.00 &  &  &  \\ 
  5 & Effectiveness & 75\% & 0.15 & 0.00 & 0.14 & 0.16 \\ 
  6 & Effectiveness & 95\% & 0.27 & 0.00 & 0.26 & 0.28 \\ 
  7 & Country & China & 0.00 &  &  &  \\ 
  8 & Country & Russia & 0.04 & 0.01 & 0.03 & 0.05 \\ 
  9 & Country & Great Britain & 0.13 & 0.01 & 0.12 & 0.14 \\ 
  10 & Country & USA & 0.14 & 0.01 & 0.13 & 0.15 \\ 
  11 & Country & Germany & 0.19 & 0.01 & 0.17 & 0.20 \\ 
  12 & Type & Live Virus Vaccine & 0.00 &  &  &  \\ 
  13 & Type & Viral Vector Vaccine & 0.01 & 0.00 & -0.00 & 0.02 \\ 
  14 & Type & Subunit Vaccine & 0.01 & 0.00 & -0.00 & 0.02 \\ 
  15 & Type & mRNA Vaccine & 0.03 & 0.01 & 0.02 & 0.04 \\ 
  16 & People & 1 million & 0.00 &  &  &  \\ 
  17 & People & 10 million & 0.03 & 0.00 & 0.02 & 0.04 \\ 
  18 & People & 100 million & 0.06 & 0.00 & 0.05 & 0.07 \\ 
  19 & Duration & In 9 months & 0.00 &  &  &  \\ 
  20 & Duration & In 6 months & 0.02 & 0.00 & 0.02 & 0.03 \\ 
  21 & Duration & In 3 months & 0.05 & 0.00 & 0.04 & 0.05 \\ 
  22 & Cost & 100 x population EUR/SEK & 0.00 &  &  &  \\ 
  23 & Cost & 50 x population EUR/SEK & 0.01 & 0.00 & 0.00 & 0.02 \\ 
  24 & Cost & 10 x population EUR/SEK & 0.02 & 0.00 & 0.02 & 0.03 \\ 
 \hline
\hline
\end{tabular}
}
\end{table}
\footnotesize{\singlespacing\flushleft{Note: Reference categories for AMCEs: Side effects = '1 in 10,000', effectiveness = 55\%, country of origin = China, vaccine type = live virus vaccine, vaccinated people = 1 million, vaccination coverage = in 9 months, costs = 100 x population EUR/SEK.}}


\clearpage
\begin{sidewaysfigure}[!htbp] \centering 
 \caption{MMs and AMCEs for self-reported likelihood of uptake and vaccine choice (respondents $\geq$ 2 attention checks)} 
\includegraphics[scale=0.8]{_mm_amce_continous_binary_attcheck.png}\label{AMCEs+MMs AC}
\caption*{\textit{Note}. The sample with respondents that passed at least two attention checks (of a total number of four attention checks) was \textit{N} = 4,739 (France: 1,588; Germany: 1,581; Sweden: 1,570). 
MMs and AMCEs of vaccine attributes on self-reported likelihoods of uptake (left), and vaccine choice (right). The point estimates are plotted with 95\% confidence intervals. The dashed lines for MMs represent the grand mean.
Reference categories for AMCEs: Side effects = '1 in 10,000', effectiveness = 55\%, country of origin = China, vaccine type = live virus vaccine, vaccinated people = 1 million, vaccination coverage = in 9 months, costs = 100 x population EUR/SEK.}
\end{sidewaysfigure}    

\clearpage
\begin{table}[!htbp] \centering \renewcommand*{\arraystretch}{1.1}\caption{MMs for likelihood of uptake (respondents $\geq$ 2 attention checks)}\resizebox{0.9\textwidth}{!}{
\begin{tabular}{rllrrrr}
\hline
\hline
& Attribute & Level & Estimate & SE & Lower CI & Upper CI \\ 
  \hline
1 & Side effects & 1 in 10,000 & 4.78 & 0.04 & 4.71 & 4.86 \\ 
  2 & Side effects & 1 in 100,000 & 5.04 & 0.04 & 4.97 & 5.12 \\ 
  3 & Side effects & 1 in 1,000,000 & 5.19 & 0.04 & 5.12 & 5.27 \\ 
  4 & Effectiveness & 55\% & 4.50 & 0.04 & 4.43 & 4.58 \\ 
  5 & Effectiveness & 75\% & 5.03 & 0.04 & 4.96 & 5.11 \\ 
  6 & Effectiveness & 95\% & 5.49 & 0.04 & 5.41 & 5.57 \\ 
  7 & Country & China & 4.45 & 0.04 & 4.37 & 4.54 \\ 
  8 & Country & Russia & 4.66 & 0.04 & 4.57 & 4.74 \\ 
  9 & Country & Great Britain & 5.22 & 0.04 & 5.14 & 5.30 \\ 
  10 & Country & USA & 5.26 & 0.04 & 5.18 & 5.34 \\ 
  11 & Country & Germany & 5.45 & 0.04 & 5.37 & 5.53 \\ 
  12 & Type & Live Virus Vaccine & 4.92 & 0.04 & 4.85 & 5.00 \\ 
  13 & Type & Viral Vector Vaccine & 4.98 & 0.04 & 4.90 & 5.06 \\ 
  14 & Type & Subunit Vaccine & 4.99 & 0.04 & 4.91 & 5.07 \\ 
  15 & Type & mRNA Vaccine & 5.13 & 0.04 & 5.05 & 5.21 \\ 
  16 & People & 1 million & 4.91 & 0.04 & 4.83 & 4.98 \\ 
  17 & People & 10 million & 5.00 & 0.04 & 4.92 & 5.07 \\ 
  18 & People & 100 million & 5.12 & 0.04 & 5.04 & 5.19 \\ 
  19 & Duration & In 9 months & 4.95 & 0.04 & 4.87 & 5.02 \\ 
  20 & Duration & In 6 months & 5.03 & 0.04 & 4.95 & 5.10 \\ 
  21 & Duration & In 3 months & 5.05 & 0.04 & 4.97 & 5.12 \\ 
  22 & Cost & 100 x population EUR/SEK & 4.99 & 0.04 & 4.91 & 5.06 \\ 
  23 & Cost & 50 x population EUR/SEK & 4.99 & 0.04 & 4.92 & 5.07 \\ 
  24 & Cost & 10 x population EUR/SEK & 5.05 & 0.04 & 4.97 & 5.12 \\ 
 \hline
\hline
\end{tabular}
}
\end{table}

\clearpage
\begin{table}[!htbp] \centering \renewcommand*{\arraystretch}{1.1}\caption{AMCEs for likelihood of uptake (respondents $\geq$ 2 attention checks)}\resizebox{0.9\textwidth}{!}{
\begin{tabular}{rllrrrr}
\hline
\hline
& Attribute & Level & Estimate & SE & Lower CI & Upper CI \\ 
  \hline
1 & Side effects & 1 in 10,000 & 0.00 &  &  &  \\ 
  2 & Side effects & 1 in 100,000 & 0.26 & 0.03 & 0.20 & 0.31 \\ 
  3 & Side effects & 1 in 1,000,000 & 0.40 & 0.03 & 0.34 & 0.46 \\ 
  4 & Effectiveness & 55\% & 0.00 &  &  &  \\ 
  5 & Effectiveness & 75\% & 0.53 & 0.03 & 0.47 & 0.59 \\ 
  6 & Effectivenessness & 95\% & 0.98 & 0.03 & 0.92 & 1.04 \\ 
  7 & Country & China & 0.00 &  &  &  \\ 
  8 & Country & Russia & 0.20 & 0.04 & 0.13 & 0.27 \\ 
  9 & Country & Great Britain & 0.78 & 0.04 & 0.70 & 0.86 \\ 
  10 & Country & USA & 0.80 & 0.04 & 0.72 & 0.88 \\ 
  11 & Country & Germany & 1.00 & 0.04 & 0.91 & 1.08 \\ 
  12 & Type & Live Virus Vaccine & 0.00 &  &  &  \\ 
  13 & Type & Viral Vector Vaccine & 0.06 & 0.03 & -0.00 & 0.13 \\ 
  14 & Type & Subunit Vaccine & 0.07 & 0.03 & 0.00 & 0.13 \\ 
  15 & Type & mRNA Vaccine & 0.21 & 0.03 & 0.14 & 0.27 \\ 
  16 & People & 1 million & 0.00 &  &  &  \\ 
  17 & People & 10 million & 0.09 & 0.03 & 0.04 & 0.15 \\ 
  18 & People & 100 million & 0.21 & 0.03 & 0.16 & 0.27 \\ 
  19 & Duration & In 9 months & 0.00 &  &  &  \\ 
  20 & Duration & In 6 months & 0.07 & 0.03 & 0.02 & 0.13 \\ 
  21 & Duration & In 3 months & 0.10 & 0.03 & 0.04 & 0.16 \\ 
  22 & Cost & 100 x population EUR/SEK & 0.00 &  &  &  \\ 
  23 & Cost & 50 x population EUR/SEK & 0.01 & 0.03 & -0.05 & 0.06 \\ 
  24 & Cost & 10 x population EUR/SEK & 0.06 & 0.03 & 0.01 & 0.11 \\ 
 \hline
\hline
\end{tabular}
}
\end{table}


\clearpage
\begin{table}[!htbp] \centering \renewcommand*{\arraystretch}{1.1}\caption{MMs for vaccine choice (respondents $\geq$ 2 attention checks)}\resizebox{0.9\textwidth}{!}{
\begin{tabular}{rllrrrr}
\hline
\hline
& Attribute & Level & Estimate & SE & Lower CI & Upper CI \\ 
  \hline
1 & Side effects & 1 in 10,000 & 0.42 & 0.00 & 0.41 & 0.42 \\ 
  2 & Side effects & 1 in 100,000 & 0.51 & 0.00 & 0.50 & 0.51 \\ 
  3 & Side effects & 1 in 1,000,000 & 0.57 & 0.00 & 0.57 & 0.58 \\ 
  4 & Effectiveness & 55\% & 0.34 & 0.00 & 0.34 & 0.35 \\ 
  5 & Effectiveness & 75\% & 0.51 & 0.00 & 0.50 & 0.51 \\ 
  6 & Effectiveness & 95\% & 0.65 & 0.00 & 0.64 & 0.65 \\ 
  7 & Country & China & 0.39 & 0.00 & 0.38 & 0.40 \\ 
  8 & Country & Russia & 0.43 & 0.00 & 0.43 & 0.44 \\ 
  9 & Country & Great Britain & 0.53 & 0.00 & 0.53 & 0.54 \\ 
  10 & Country & USA & 0.55 & 0.00 & 0.54 & 0.55 \\ 
  11 & Country & Germany & 0.60 & 0.00 & 0.59 & 0.60 \\ 
  12 & Type & Live Virus Vaccine & 0.49 & 0.00 & 0.48 & 0.49 \\ 
  13 & Type & Viral Vector Vaccine & 0.49 & 0.00 & 0.49 & 0.50 \\ 
  14 & Type & Subunit Vaccine & 0.50 & 0.00 & 0.49 & 0.50 \\ 
  15 & Type & mRNA Vaccine & 0.52 & 0.00 & 0.52 & 0.53 \\ 
  16 & People & 1 million & 0.47 & 0.00 & 0.46 & 0.47 \\ 
  17 & People & 10 million & 0.50 & 0.00 & 0.50 & 0.51 \\ 
  18 & People & 100 million & 0.53 & 0.00 & 0.52 & 0.53 \\ 
  19 & Duration & In 9 months & 0.47 & 0.00 & 0.47 & 0.48 \\ 
  20 & Duration & In 6 months & 0.50 & 0.00 & 0.50 & 0.51 \\ 
  21 & Duration & In 3 months & 0.52 & 0.00 & 0.52 & 0.53 \\ 
  22 & Cost & 100 x population EUR/SEK & 0.49 & 0.00 & 0.48 & 0.49 \\ 
  23 & Cost & 50 x population EUR/SEK & 0.50 & 0.00 & 0.49 & 0.50 \\ 
  24 & Cost & 10 x population EUR/SEK & 0.51 & 0.00 & 0.51 & 0.52 \\ 
 \hline
\hline
\end{tabular}
}
\end{table}


\clearpage
\begin{table}[!htbp] \centering \renewcommand*{\arraystretch}{1.1}\caption{AMCEs for vaccine choice (respondents $\geq$ 2 attention checks)}\resizebox{0.9\textwidth}{!}{
\begin{tabular}{rllrrrr}
\hline
\hline
& Attribute & Level & Estimate & SE & Lower CI & Upper CI \\ 
  \hline
1 & Side effects & 1 in 10,000 & 0.00 &  &  &  \\ 
  2 & Side effects & 1 in 100,000 & 0.09 & 0.00 & 0.08 & 0.10 \\ 
  3 & Side effects & 1 in 1,000,000 & 0.15 & 0.01 & 0.14 & 0.16 \\ 
  4 & Effectiveness & 55\% & 0.00 &  &  &  \\ 
  5 & Effectiveness & 75\% & 0.17 & 0.00 & 0.16 & 0.18 \\ 
  6 & Effectiveness & 95\% & 0.30 & 0.01 & 0.29 & 0.31 \\ 
  7 & Country & China & 0.00 &  &  &  \\ 
  8 & Country & Russia & 0.04 & 0.01 & 0.03 & 0.05 \\ 
  9 & Country & Great Britain & 0.14 & 0.01 & 0.13 & 0.16 \\ 
  10 & Country & USA & 0.15 & 0.01 & 0.14 & 0.16 \\ 
  11 & Country & Germany & 0.20 & 0.01 & 0.19 & 0.21 \\ 
  12 & Type & Live Virus Vaccine & 0.00 &  &  &  \\ 
  13 & Type & Viral Vector Vaccine & 0.00 & 0.01 & -0.01 & 0.01 \\ 
  14 & Type & Subunit Vaccine & 0.01 & 0.01 & -0.00 & 0.02 \\ 
  15 & Type & mRNA Vaccine & 0.03 & 0.01 & 0.02 & 0.04 \\ 
  16 & People & 1 million & 0.00 &  &  &  \\ 
  17 & People & 10 million & 0.04 & 0.00 & 0.03 & 0.04 \\ 
  18 & People & 100 million & 0.06 & 0.00 & 0.05 & 0.07 \\ 
  19 & Duration & In 9 months & 0.00 &  &  &  \\ 
  20 & Duration & In 6 months & 0.03 & 0.00 & 0.02 & 0.04 \\ 
  21 & Duration & In 3 months & 0.05 & 0.00 & 0.04 & 0.06 \\ 
  22 & Cost & 100 x population EUR/SEK & 0.00 &  &  &  \\ 
  23 & Cost & 50 x population EUR/SEK & 0.01 & 0.00 & 0.00 & 0.02 \\ 
  24 & Cost & 10 x population EUR/SEK & 0.03 & 0.00 & 0.02 & 0.04 \\ 
 \hline
\hline
\end{tabular}
}
\end{table}


\clearpage
\begin{figure}[!htbp] \centering 
 \caption{Subgroup analysis: Cross-country differences} 
\includegraphics[scale=0.8]{_mm_continous_country.png}\label{MMs}
\caption*{\textit{Note}. MMs of vaccine attributes on vaccine self-reported likelihood of uptake. The dashed line represents the grand mean. Independent of the vaccine attributes, French respondents report lower likelihoods of uptake than German and Swedish respondents.}
\end{figure}


\clearpage
\begin{table}[!htbp] \centering \renewcommand*{\arraystretch}{0.8}\caption{Cross-country MMs for self-reported likelihood of uptake}\resizebox{0.8\textwidth}{!}{
\begin{tabular}{rllrrrrr}
\hline
 & Country & Attribute & Level & Estimate & SE & Lower CI & Upper CI \\ 
  \hline
  1 & France & Side effects & 1 in 10,000 & 4.70 & 0.06 & 4.57 & 4.82 \\ 
  2 & France & Side effects & 1 in 100,000 & 4.87 & 0.06 & 4.75 & 4.99 \\ 
  3 & France & Side effects & 1 in 1,000,000 & 4.92 & 0.06 & 4.80 & 5.05 \\ 
  4 & France & Effectiveness & 55\% & 4.40 & 0.06 & 4.27 & 4.52 \\ 
  5 & France & Effectiveness & 75\% & 4.90 & 0.06 & 4.77 & 5.02 \\ 
  6 & France & Effectiveness & 95\% & 5.21 & 0.07 & 5.08 & 5.34 \\ 
  7 & France & Country & China & 4.31 & 0.07 & 4.17 & 4.45 \\ 
  8 & France & Country & Russia & 4.57 & 0.07 & 4.43 & 4.70 \\ 
  9 & France & Country & Great Britain & 5.05 & 0.07 & 4.91 & 5.19 \\ 
  10 & France & Country & USA & 5.10 & 0.07 & 4.97 & 5.24 \\ 
  11 & France & Country & Germany & 5.13 & 0.07 & 4.99 & 5.27 \\ 
  12 & France & Type & Live Virus Vaccine & 4.73 & 0.07 & 4.60 & 4.86 \\ 
  13 & France & Type & Viral Vector Vaccine & 4.78 & 0.07 & 4.66 & 4.91 \\ 
  14 & France & Type & Subunit Vaccine & 4.80 & 0.07 & 4.67 & 4.93 \\ 
  15 & France & Type & mRNA Vaccine & 5.01 & 0.07 & 4.88 & 5.14 \\ 
  16 & France & People & 1 million & 4.73 & 0.06 & 4.61 & 4.85 \\ 
  17 & France & People & 10 million & 4.83 & 0.06 & 4.71 & 4.96 \\ 
  18 & France & People & 100 million & 4.93 & 0.06 & 4.80 & 5.05 \\ 
  19 & France & Duration & In 9 months & 4.76 & 0.06 & 4.64 & 4.89 \\ 
  20 & France & Duration & In 6 months & 4.85 & 0.06 & 4.73 & 4.98 \\ 
  21 & France & Duration & In 3 months & 4.87 & 0.06 & 4.75 & 5.00 \\ 
  22 & France & Cost & 100 x population EUR/SEK/HUF & 4.80 & 0.06 & 4.68 & 4.93 \\
  23 & France & Cost & 50 x population EUR/SEK/HUF & 4.80 & 0.06 & 4.68 & 4.93 \\ 
  24 & France & Cost & 10 x population EUR/SEK/HUF & 4.88 & 0.06 & 4.76 & 5.01 \\ 
  25 & Germany & Side effects & 1 in 10,000 & 5.00 & 0.06 & 4.88 & 5.12 \\ 
  26 & Germany & Side effects & 1 in 100,000 & 5.26 & 0.06 & 5.14 & 5.37 \\ 
  27 & Germany & Side effects & 1 in 1,000,000 & 5.42 & 0.06 & 5.30 & 5.54 \\ 
  28 & Germany & Effectiveness & 55\% & 4.71 & 0.06 & 4.59 & 4.83 \\ 
  29 & Germany & Effectiveness & 75\% & 5.24 & 0.06 & 5.13 & 5.36 \\ 
  30 & Germany & Effectiveness & 95\% & 5.73 & 0.06 & 5.61 & 5.85 \\ 
  31 & Germany & Country & China & 4.71 & 0.07 & 4.57 & 4.85 \\ 
  32 & Germany & Country & Russia & 4.94 & 0.07 & 4.81 & 5.08 \\ 
  33 & Germany & Country & Great Britain & 5.32 & 0.06 & 5.19 & 5.44 \\ 
  34 & Germany & Country & USA & 5.36 & 0.07 & 5.23 & 5.49 \\ 
  35 & Germany & Country & Germany & 5.79 & 0.07 & 5.66 & 5.92 \\ 
  36 & Germany & Type & Live Virus Vaccine & 5.20 & 0.06 & 5.08 & 5.32 \\ 
  37 & Germany & Type & Viral Vector Vaccine & 5.20 & 0.06 & 5.08 & 5.33 \\ 
  38 & Germany & Type & Subunit Vaccine & 5.16 & 0.06 & 5.04 & 5.28 \\ 
  39 & Germany & Type & mRNA Vaccine & 5.34 & 0.06 & 5.22 & 5.47 \\ 
  40 & Germany & People & 1 million & 5.13 & 0.06 & 5.02 & 5.25 \\ 
  41 & Germany & People & 10 million & 5.20 & 0.06 & 5.08 & 5.32 \\ 
  42 & Germany & People & 100 million & 5.35 & 0.06 & 5.24 & 5.46 \\ 
  43 & Germany & Duration & In 9 months & 5.19 & 0.06 & 5.08 & 5.31 \\ 
  44 & Germany & Duration & In 6 months & 5.22 & 0.06 & 5.10 & 5.34 \\ 
  45 & Germany & Duration & In 3 months & 5.27 & 0.06 & 5.16 & 5.39 \\ 
  46 & Germany & Cost & 100 x population EUR/SEK/HUF & 5.23 & 0.06 & 5.11 & 5.34\\
  47 & Germany & Cost & 50 x population EUR/SEK/HUF & 5.20 & 0.06 & 5.08 & 5.31 \\
  48 & Germany & Cost & 10 x population EUR/SEK/HUF & 5.26 & 0.06 & 5.14 & 5.38 \\
  49 & Sweden & Side effects & 1 in 10,000 & 5.12 & 0.06 & 5.00 & 5.24 \\ 
  50 & Sweden & Side effects & 1 in 100,000 & 5.36 & 0.06 & 5.24 & 5.48 \\ 
  51 & Sweden & Side effects & 1 in 1,000,000 & 5.54 & 0.06 & 5.42 & 5.66 \\ 
  52 & Sweden & Effectiveness & 55\% & 4.93 & 0.06 & 4.81 & 5.05 \\ 
  53 & Sweden & Effectiveness & 75\% & 5.31 & 0.06 & 5.19 & 5.43 \\ 
  54 & Sweden & Effectiveness & 95\% & 5.78 & 0.06 & 5.66 & 5.90 \\ 
  55 & Sweden & Country & China & 4.91 & 0.07 & 4.77 & 5.04 \\ 
  56 & Sweden & Country & Russia & 4.94 & 0.07 & 4.81 & 5.08 \\ 
  57 & Sweden & Country & Great Britain & 5.62 & 0.07 & 5.48 & 5.75 \\ 
  58 & Sweden & Country & USA & 5.61 & 0.07 & 5.49 & 5.74 \\ 
  59 & Sweden & Country & Germany & 5.64 & 0.07 & 5.51 & 5.77 \\ 
  60 & Sweden & Type & Live Virus Vaccine & 5.27 & 0.07 & 5.14 & 5.40 \\ 
  61 & Sweden & Type & Viral Vector Vaccine & 5.35 & 0.06 & 5.23 & 5.48 \\ 
  62 & Sweden & Type & Subunit Vaccine & 5.35 & 0.06 & 5.23 & 5.48 \\ 
  63 & Sweden & Type & mRNA Vaccine & 5.38 & 0.06 & 5.26 & 5.51 \\ 
  64 & Sweden & People & 1 million & 5.27 & 0.06 & 5.15 & 5.39 \\ 
  65 & Sweden & People & 10 million & 5.32 & 0.06 & 5.20 & 5.44 \\ 
  66 & Sweden & People & 100 million & 5.43 & 0.06 & 5.31 & 5.55 \\ 
  67 & Sweden & Duration & In 9 months & 5.27 & 0.06 & 5.15 & 5.40 \\ 
  68 & Sweden & Duration & In 6 months & 5.38 & 0.06 & 5.27 & 5.50 \\ 
  69 & Sweden & Duration & In 3 months & 5.36 & 0.06 & 5.24 & 5.48 \\ 
  70 & Sweden & Cost & 100 x population EUR/SEK/HUF & 5.30 & 0.06 & 5.18 & 5.42 \\ 71 & Sweden & Cost & 50 x population EUR/SEK/HUF & 5.35 & 0.06 & 5.23 & 5.47 \\ 
  72 & Sweden & Cost & 10 x population EUR/SEK/HUF & 5.37 & 0.06 & 5.25 & 5.49 \\ 
 \hline
\hline
\end{tabular}
}
\end{table}


\clearpage
\begin{table}[!htbp] \centering \renewcommand*{\arraystretch}{0.8}\caption{Cross-country AMCEs for self-reported likelihood of uptake}\resizebox{0.8\textwidth}{!}{
\begin{tabular}{rllrrrrr}
\hline
 & Country & Attribute & Level & Estimate & SE & Lower CI & Upper CI \\ 
  \hline
1 & France & Side effects & 1 in 10,000 & 0.00 &  &  &  \\ 
  2 & France & Side effects & 1 in 100,000 & 0.16 & 0.04 & 0.07 & 0.25 \\ 
  3 & France & Side effects & 1 in 1,000,000 & 0.21 & 0.05 & 0.12 & 0.30 \\ 
  4 & France & Effectiveness & 55\% & 0.00 &  &  &  \\ 
  5 & France & Effectiveness & 75\% & 0.50 & 0.05 & 0.41 & 0.59 \\ 
  6 & France & Effectiveness & 95\% & 0.81 & 0.05 & 0.71 & 0.90 \\ 
  7 & France & Country & China & 0.00 &  &  &  \\ 
  8 & France & Country & Russia & 0.25 & 0.06 & 0.14 & 0.37 \\ 
  9 & France & Country & Great Britain & 0.75 & 0.06 & 0.63 & 0.88 \\ 
  10 & France & Country & USA & 0.79 & 0.07 & 0.66 & 0.92 \\ 
  11 & France & Country & Germany & 0.82 & 0.07 & 0.69 & 0.95 \\ 
  12 & France & Type & Live Virus Vaccine & 0.00 &  &  &  \\ 
  13 & France & Type & Viral Vector Vaccine & 0.05 & 0.05 & -0.05 & 0.15 \\ 
  14 & France & Type & Subunit Vaccine & 0.07 & 0.05 & -0.03 & 0.16 \\ 
  15 & France & Type & mRNA Vaccine & 0.27 & 0.05 & 0.16 & 0.38 \\ 
  16 & France & People & 1 million & 0.00 &  &  &  \\ 
  17 & France & People & 10 million & 0.11 & 0.04 & 0.02 & 0.20 \\ 
  18 & France & People & 100 million & 0.20 & 0.05 & 0.11 & 0.29 \\ 
  19 & France & duration & In 9 months & 0.00 &  &  &  \\ 
  20 & France & duration & In 6 months & 0.09 & 0.04 & 0.00 & 0.17 \\ 
  21 & France & duration & In 3 months & 0.12 & 0.05 & 0.03 & 0.21 \\ 
  22 & France & cost & 100 x population EUR/SEK/HUF & 0.00 &  &  &  \\ 
  23 & France & cost & 50 x population EUR/SEK/HUF & -0.00 & 0.04 & -0.09 & 0.08 \\ 
  24 & France & cost & 10 x population EUR/SEK/HUF & 0.09 & 0.04 & -0.00 & 0.17 \\
  25 & Germany & Side effects & 1 in 10,000 & 0.00 &  &  &  \\ 
  26 & Germany & Side effects & 1 in 100,000 & 0.27 & 0.05 & 0.17 & 0.36 \\ 
  27 & Germany & Side effects & 1 in 1,000,000 & 0.42 & 0.05 & 0.33 & 0.52 \\ 
  28 & Germany & Effectiveness & 55\% & 0.00 &  &  &  \\ 
  29 & Germany & Effectiveness & 75\% & 0.54 & 0.05 & 0.44 & 0.63 \\ 
  30 & Germany & Effectiveness & 95\% & 1.01 & 0.05 & 0.91 & 1.12 \\ 
  31 & Germany & Country & China & 0.00 &  &  &  \\ 
  32 & Germany & Country & Russia & 0.23 & 0.06 & 0.11 & 0.35 \\ 
  33 & Germany & Country & Great Britain & 0.62 & 0.06 & 0.49 & 0.74 \\ 
  34 & Germany & Country & USA & 0.65 & 0.07 & 0.52 & 0.78 \\ 
  35 & Germany & Country & Germany & 1.08 & 0.07 & 0.94 & 1.22 \\ 
  36 & Germany & Type & Live Virus Vaccine & 0.00 &  &  &  \\ 
  37 & Germany & Type & Viral Vector Vaccine & 0.01 & 0.05 & -0.09 & 0.11 \\ 
  38 & Germany & Type & Subunit Vaccine & -0.04 & 0.05 & -0.14 & 0.06 \\ 
  39 & Germany & Type & mRNA Vaccine & 0.15 & 0.06 & 0.04 & 0.25 \\ 
  40 & Germany & People & 1 million & 0.00 &  &  &  \\ 
  41 & Germany & People & 10 million & 0.06 & 0.04 & -0.03 & 0.15 \\ 
  42 & Germany & People & 100 million & 0.21 & 0.05 & 0.13 & 0.30 \\ 
  43 & Germany & duration & In 9 months & 0.00 &  &  &  \\ 
  44 & Germany & duration & In 6 months & 0.02 & 0.04 & -0.07 & 0.11 \\ 
  45 & Germany & duration & In 3 months & 0.08 & 0.05 & -0.01 & 0.17 \\ 
  46 & Germany & cost & 100 x population EUR/SEK/HUF & 0.00 &  &  &  \\ 
  47 & Germany & cost & 50 x population EUR/SEK/HUF & -0.03 & 0.04 & -0.11 & 0.06 \\ 
  48 & Germany & cost & 10 x population EUR/SEK/HUF & 0.03 & 0.04 & -0.06 & 0.12 \\ 
  49 & Sweden & Side effects & 1 in 10,000 & 0.00 &  &  &  \\ 
  50 & Sweden & Side effects & 1 in 100,000 & 0.23 & 0.04 & 0.14 & 0.32 \\ 
  51 & Sweden & Side effects & 1 in 1,000,000 & 0.41 & 0.05 & 0.32 & 0.50 \\ 
  52 & Sweden & Effectiveness & 55\% & 0.00 &  &  &  \\ 
  53 & Sweden & Effectiveness & 75\% & 0.38 & 0.04 & 0.29 & 0.47 \\ 
  54 & Sweden & Effectiveness & 95\% & 0.84 & 0.05 & 0.74 & 0.94 \\ 
  55 & Sweden & Country & China & 0.00 &  &  &  \\ 
  56 & Sweden & Country & Russia & 0.03 & 0.06 & -0.08 & 0.14 \\ 
  57 & Sweden & Country & Great Britain & 0.71 & 0.06 & 0.58 & 0.84 \\ 
  58 & Sweden & Country & USA & 0.70 & 0.06 & 0.58 & 0.82 \\ 
  59 & Sweden & Country & Germany & 0.73 & 0.06 & 0.61 & 0.85 \\ 
  60 & Sweden & Type & Live Virus Vaccine & 0.00 &  &  &  \\ 
  61 & Sweden & Type & Viral Vector Vaccine & 0.10 & 0.05 & -0.00 & 0.21 \\ 
  62 & Sweden & Type & Subunit Vaccine & 0.08 & 0.05 & -0.02 & 0.19 \\ 
  63 & Sweden & Type & mRNA Vaccine & 0.12 & 0.05 & 0.01 & 0.22 \\ 
  64 & Sweden & People & 1 million & 0.00 &  &  &  \\ 
  65 & Sweden & People & 10 million & 0.06 & 0.04 & -0.02 & 0.15 \\ 
  66 & Sweden & People & 100 million & 0.17 & 0.04 & 0.09 & 0.26 \\ 
  67 & Sweden & duration & In 9 months & 0.00 &  &  &  \\ 
  68 & Sweden & duration & In 6 months & 0.10 & 0.04 & 0.02 & 0.19 \\ 
  69 & Sweden & duration & In 3 months & 0.08 & 0.04 & -0.00 & 0.17 \\ 
  70 & Sweden & cost & 100 x population EUR/SEK/HUF & 0.00 &  &  &  \\ 
  71 & Sweden & cost & 50 x population EUR/SEK/HUF & 0.07 & 0.04 & -0.01 & 0.16 \\
  72 & Sweden & cost & 10 x population EUR/SEK/HUF & 0.08 & 0.04 & -0.00 & 0.17 \\
  \hline
\hline
\end{tabular}
}
\end{table}


\clearpage
\begin{table}[!htbp] \centering \renewcommand*{\arraystretch}{0.8}\caption{Cross-country MMs for vaccine choice}\resizebox{0.8\textwidth}{!}{
\begin{tabular}{rllrrrrr}
\hline
 & Country & Attribute & Level & Estimate & SE & Lower CI & Upper CI \\ 
  \hline
1 & France & Side effects & 1 in 10 000 & 0.43 & 0.00 & 0.42 & 0.44 \\ 
  2 & France & Side effects & 1 in 100 000 & 0.51 & 0.00 & 0.50 & 0.52 \\ 
  3 & France & Side effects & 1 in 1 000 000 & 0.56 & 0.00 & 0.55 & 0.57 \\ 
  4 & France & Effectiveness & 55\% & 0.35 & 0.00 & 0.34 & 0.36 \\ 
  5 & France & Effectiveness & 75\% & 0.52 & 0.00 & 0.51 & 0.52 \\ 
  6 & France & Effectiveness & 95\% & 0.64 & 0.00 & 0.63 & 0.65 \\ 
  7 & France & Country & China & 0.39 & 0.01 & 0.38 & 0.41 \\ 
  8 & France & Country & Russia & 0.45 & 0.01 & 0.43 & 0.46 \\ 
  9 & France & Country & Great Britain & 0.53 & 0.01 & 0.51 & 0.54 \\ 
  10 & France & Country & USA & 0.56 & 0.01 & 0.55 & 0.58 \\ 
  11 & France & Country & Germany & 0.57 & 0.01 & 0.56 & 0.58 \\ 
  12 & France & Type & Live Virus Vaccine & 0.48 & 0.01 & 0.47 & 0.49 \\ 
  13 & France & Type & Viral Vector Vaccine & 0.49 & 0.01 & 0.48 & 0.50 \\ 
  14 & France & Type & Subunit Vaccine & 0.50 & 0.01 & 0.49 & 0.51 \\ 
  15 & France & Type & mRNA Vaccine & 0.53 & 0.01 & 0.52 & 0.54 \\ 
  16 & France & People & 1 million & 0.47 & 0.00 & 0.47 & 0.48 \\ 
  17 & France & People & 10 million & 0.50 & 0.00 & 0.49 & 0.51 \\ 
  18 & France & People & 100 million & 0.52 & 0.00 & 0.52 & 0.53 \\ 
  19 & France & Duration & In 9 months & 0.48 & 0.00 & 0.47 & 0.49 \\ 
  20 & France & Duration & In 6 months & 0.50 & 0.00 & 0.50 & 0.51 \\ 
  21 & France & Duration & In 3 months & 0.52 & 0.00 & 0.51 & 0.52 \\ 
  22 & France & Cost & 100 x population EUR/SEK/HUF & 0.49 & 0.00 & 0.48 & 0.50 \\
  23 & France & Cost & 50 x population EUR/SEK/HUF & 0.50 & 0.00 & 0.49 & 0.51 \\ 
  24 & France & Cost & 10 x population EUR/SEK/HUF & 0.51 & 0.00 & 0.50 & 0.52 \\ 
  25 & Germany & Side effects & 1 in 10 000 & 0.44 & 0.00 & 0.43 & 0.45 \\ 
  26 & Germany & Side effects & 1 in 100 000 & 0.50 & 0.00 & 0.49 & 0.51 \\ 
  27 & Germany & Side effects & 1 in 1 000 000 & 0.56 & 0.00 & 0.55 & 0.57 \\ 
  28 & Germany & Effectiveness & 55\% & 0.36 & 0.00 & 0.35 & 0.37 \\ 
  29 & Germany & Effectiveness & 75\% & 0.51 & 0.00 & 0.50 & 0.51 \\ 
  30 & Germany & Effectiveness & 95\% & 0.63 & 0.00 & 0.62 & 0.64 \\ 
  31 & Germany & Country & China & 0.40 & 0.01 & 0.39 & 0.41 \\ 
  32 & Germany & Country & Russia & 0.45 & 0.01 & 0.44 & 0.46 \\ 
  33 & Germany & Country & Great Britain & 0.52 & 0.01 & 0.50 & 0.53 \\ 
  34 & Germany & Country & USA & 0.51 & 0.01 & 0.50 & 0.52 \\ 
  35 & Germany & Country & Germany & 0.62 & 0.01 & 0.61 & 0.63 \\ 
  36 & Germany & Type & Live Virus Vaccine & 0.49 & 0.01 & 0.48 & 0.50 \\ 
  37 & Germany & Type & Viral Vector Vaccine & 0.49 & 0.01 & 0.48 & 0.50 \\ 
  38 & Germany & Type & Subunit Vaccine & 0.49 & 0.01 & 0.48 & 0.50 \\ 
  39 & Germany & Type & mRNA Vaccine & 0.53 & 0.01 & 0.52 & 0.54 \\ 
  40 & Germany & People & 1 million & 0.47 & 0.00 & 0.46 & 0.48 \\ 
  41 & Germany & People & 10 million & 0.50 & 0.00 & 0.49 & 0.51 \\ 
  42 & Germany & People & 100 million & 0.53 & 0.00 & 0.52 & 0.54 \\ 
  43 & Germany & Duration & In 9 months & 0.48 & 0.00 & 0.47 & 0.49 \\ 
  44 & Germany & Duration & In 6 months & 0.50 & 0.00 & 0.49 & 0.51 \\ 
  45 & Germany & Duration & In 3 months & 0.52 & 0.00 & 0.51 & 0.53 \\ 
  46 & Germany & Cost & 100 x population EUR/SEK/HUF & 0.48 & 0.00 & 0.48 & 0.49 \\
  47 & Germany & Cost & 50 x population EUR/SEK/HUF & 0.50 & 0.00 & 0.49 & 0.50 \\
  48 & Germany & Cost & 10 x population EUR/SEK/HUF & 0.52 & 0.00 & 0.51 & 0.53 \\
  49 & Sweden & Side effects & 1 in 10 000 & 0.42 & 0.00 & 0.41 & 0.43 \\ 
  50 & Sweden & Side effects & 1 in 100 000 & 0.50 & 0.00 & 0.50 & 0.51 \\ 
  51 & Sweden & Side effects & 1 in 1 000 000 & 0.58 & 0.00 & 0.57 & 0.59 \\ 
  52 & Sweden & Effectiveness & 55\% & 0.36 & 0.00 & 0.35 & 0.37 \\ 
  53 & Sweden & Effectiveness & 75\% & 0.51 & 0.00 & 0.50 & 0.52 \\ 
  54 & Sweden & Effectiveness & 95\% & 0.63 & 0.00 & 0.62 & 0.64 \\ 
  55 & Sweden & Country & China & 0.41 & 0.01 & 0.40 & 0.42 \\ 
  56 & Sweden & Country & Russia & 0.42 & 0.01 & 0.41 & 0.44 \\ 
  57 & Sweden & Country & Great Britain & 0.55 & 0.01 & 0.54 & 0.56 \\ 
  58 & Sweden & Country & USA & 0.55 & 0.01 & 0.54 & 0.56 \\ 
  59 & Sweden & Country & Germany & 0.57 & 0.01 & 0.56 & 0.58 \\ 
  60 & Sweden & Type & Live Virus Vaccine & 0.50 & 0.01 & 0.49 & 0.51 \\ 
  61 & Sweden & Type & Viral Vector Vaccine & 0.49 & 0.01 & 0.48 & 0.50 \\ 
  62 & Sweden & Type & Subunit Vaccine & 0.50 & 0.01 & 0.49 & 0.51 \\ 
  63 & Sweden & Type & mRNA Vaccine & 0.51 & 0.01 & 0.49 & 0.52 \\ 
  64 & Sweden & People & 1 million & 0.47 & 0.00 & 0.46 & 0.48 \\ 
  65 & Sweden & People & 10 million & 0.50 & 0.00 & 0.50 & 0.51 \\ 
  66 & Sweden & People & 100 million & 0.53 & 0.00 & 0.52 & 0.53 \\ 
  67 & Sweden & Duration & In 9 months & 0.47 & 0.00 & 0.46 & 0.48 \\ 
  68 & Sweden & Duration & In 6 months & 0.50 & 0.00 & 0.49 & 0.51 \\ 
  69 & Sweden & Duration & In 3 months & 0.53 & 0.00 & 0.52 & 0.54 \\ 
  70 & Sweden & Cost & 100 x population EUR/SEK/HUF & 0.49 & 0.00 & 0.48 & 0.50 \\
  71 & Sweden & Cost & 50 x population EUR/SEK/HUF & 0.50 & 0.00 & 0.49 & 0.51 \\ 
  72 & Sweden & Cost & 10 x population EUR/SEK/HUF & 0.51 & 0.00 & 0.50 & 0.52 \\ 
 \hline
\hline
\end{tabular}
}
\end{table}


\clearpage
\begin{table}[!htbp] \centering \renewcommand*{\arraystretch}{0.8}\caption{Cross-country AMCEs for vaccine choice}\resizebox{0.8\textwidth}{!}{
\begin{tabular}{rllrrrrr}
\hline
 & Country & Attribute & Level & Estimate & SE & Lower CI & Upper CI \\ 
  \hline
1 & France & Side effects & 1 in 10,000 & 0.00 &  &  &  \\ 
  2 & France & Side effects & 1 in 100,000 & 0.08 & 0.01 & 0.06 & 0.09 \\ 
  3 & France & Side effects & 1 in 1,000,000 & 0.12 & 0.01 & 0.11 & 0.14 \\ 
  4 & France & Effectiveness & 55\% & 0.00 &  &  &  \\ 
  5 & France & Effectiveness & 75\% & 0.17 & 0.01 & 0.15 & 0.18 \\ 
  6 & France & Effectiveness & 95\% & 0.29 & 0.01 & 0.27 & 0.30 \\ 
  7 & France & Country & China & 0.00 &  &  &  \\ 
  8 & France & Country & Russia & 0.05 & 0.01 & 0.03 & 0.07 \\ 
  9 & France & Country & Great Britain & 0.14 & 0.01 & 0.12 & 0.16 \\ 
  10 & France & Country & USA & 0.17 & 0.01 & 0.15 & 0.19 \\ 
  11 & France & Country & Germany & 0.17 & 0.01 & 0.15 & 0.19 \\ 
  12 & France & Type & Live Virus Vaccine & 0.00 &  &  &  \\ 
  13 & France & Type & Viral Vector Vaccine & 0.01 & 0.01 & -0.00 & 0.03 \\ 
  14 & France & Type & Subunit Vaccine & 0.02 & 0.01 & 0.01 & 0.04 \\ 
  15 & France & Type & mRNA Vaccine & 0.05 & 0.01 & 0.03 & 0.07 \\ 
  16 & France & People & 1 million & 0.00 &  &  &  \\ 
  17 & France & People & 10 million & 0.03 & 0.01 & 0.01 & 0.04 \\ 
  18 & France & People & 100 million & 0.05 & 0.01 & 0.04 & 0.07 \\ 
  19 & France & Duration & In 9 months & 0.00 &  &  &  \\ 
  20 & France & Duration & In 6 months & 0.02 & 0.01 & 0.01 & 0.04 \\ 
  21 & France & Duration & In 3 months & 0.04 & 0.01 & 0.02 & 0.05 \\ 
  22 & France & Cost & 100 x population EUR/SEK/HUF & 0.00 &  &  &  \\ 
  23 & France & Cost & 50 x population EUR/SEK/HUF & 0.01 & 0.01 & -0.00 & 0.02 \\ 
  24 & France & Cost & 10 x population EUR/SEK/HUF & 0.02 & 0.01 & 0.01 & 0.03 \\ 
  25 & germany & Side effects & 1 in 10,000 & 0.00 &  &  &  \\ 
  26 & germany & Side effects & 1 in 100,000 & 0.07 & 0.01 & 0.05 & 0.08 \\ 
  27 & germany & Side effects & 1 in 1,000,000 & 0.13 & 0.01 & 0.11 & 0.14 \\ 
  28 & germany & Effectiveness & 55\% & 0.00 &  &  &  \\ 
  29 & germany & Effectiveness & 75\% & 0.14 & 0.01 & 0.13 & 0.16 \\ 
  30 & germany & Effectiveness & 95\% & 0.27 & 0.01 & 0.25 & 0.29 \\ 
  31 & germany & Country & China & 0.00 &  &  &  \\ 
  32 & germany & Country & Russia & 0.05 & 0.01 & 0.03 & 0.07 \\ 
  33 & germany & Country & Great Britain & 0.12 & 0.01 & 0.10 & 0.14 \\ 
  34 & germany & Country & USA & 0.11 & 0.01 & 0.09 & 0.13 \\ 
  35 & germany & Country & Germany & 0.22 & 0.01 & 0.20 & 0.24 \\ 
  36 & germany & Type & Live Virus Vaccine & 0.00 &  &  &  \\ 
  37 & germany & Type & Viral Vector Vaccine & 0.01 & 0.01 & -0.01 & 0.03 \\ 
  38 & germany & Type & Subunit Vaccine & 0.00 & 0.01 & -0.01 & 0.02 \\ 
  39 & germany & Type & mRNA Vaccine & 0.05 & 0.01 & 0.03 & 0.06 \\ 
  40 & germany & People & 1 million & 0.00 &  &  &  \\ 
  41 & germany & People & 10 million & 0.03 & 0.01 & 0.02 & 0.04 \\ 
  42 & germany & People & 100 million & 0.06 & 0.01 & 0.05 & 0.08 \\ 
  43 & germany & Duration & In 9 months & 0.00 &  &  &  \\ 
  44 & germany & Duration & In 6 months & 0.02 & 0.01 & 0.01 & 0.04 \\ 
  45 & germany & Duration & In 3 months & 0.04 & 0.01 & 0.03 & 0.06 \\ 
  46 & germany & Cost & 100 x population EUR/SEK/HUF & 0.00 &  &  &  \\ 
  47 & germany & Cost & 50 x population EUR/SEK/HUF & 0.01 & 0.01 & -0.00 & 0.03 \\ 
  48 & germany & Cost & 10 x population EUR/SEK/HUF & 0.04 & 0.01 & 0.02 & 0.05 \\ 
  49 & Sweden & Side effects & 1 in 10,000 & 0.00 &  &  &  \\ 
  50 & Sweden & Side effects & 1 in 100,000 & 0.08 & 0.01 & 0.07 & 0.10 \\ 
  51 & Sweden & Side effects & 1 in 1,000,000 & 0.16 & 0.01 & 0.14 & 0.17 \\ 
  52 & Sweden & Effectiveness & 55\% & 0.00 &  &  &  \\ 
  53 & Sweden & Effectiveness & 75\% & 0.15 & 0.01 & 0.13 & 0.16 \\ 
  54 & Sweden & Effectiveness & 95\% & 0.27 & 0.01 & 0.25 & 0.28 \\ 
  55 & Sweden & Country & China & 0.00 &  &  &  \\ 
  56 & Sweden & Country & Russia & 0.01 & 0.01 & -0.01 & 0.03 \\ 
  57 & Sweden & Country & Great Britain & 0.14 & 0.01 & 0.12 & 0.16 \\ 
  58 & Sweden & Country & USA & 0.13 & 0.01 & 0.12 & 0.15 \\ 
  59 & Sweden & Country & Germany & 0.16 & 0.01 & 0.14 & 0.18 \\ 
  60 & Sweden & Type & Live Virus Vaccine & 0.00 &  &  &  \\ 
  61 & Sweden & Type & Viral Vector Vaccine & -0.00 & 0.01 & -0.02 & 0.01 \\ 
  62 & Sweden & Type & Subunit Vaccine & -0.00 & 0.01 & -0.02 & 0.01 \\ 
  63 & Sweden & Type & mRNA Vaccine & 0.00 & 0.01 & -0.01 & 0.02 \\ 
  64 & Sweden & People & 1 million & 0.00 &  &  &  \\ 
  65 & Sweden & People & 10 million & 0.03 & 0.01 & 0.02 & 0.05 \\ 
  66 & Sweden & People & 100 million & 0.06 & 0.01 & 0.04 & 0.07 \\ 
  67 & Sweden & Duration & In 9 months & 0.00 &  &  &  \\ 
  68 & Sweden & Duration & In 6 months & 0.02 & 0.01 & 0.01 & 0.04 \\ 
  69 & Sweden & Duration & In 3 months & 0.05 & 0.01 & 0.04 & 0.07 \\ 
  70 & Sweden & Cost & 100 x population EUR/SEK/HUF & 0.00 &  &  &  \\ 
  71 & Sweden & Cost & 50 x population EUR/SEK/HUF & 0.02 & 0.01 & 0.00 & 0.03 \\ 
  72 & Sweden & Cost & 10 x population EUR/SEK/HUF & 0.02 & 0.01 & 0.01 & 0.03 \\  \hline
\hline
\end{tabular}
}
\end{table}

\clearpage
\begin{table}[!htbp] \centering \renewcommand*{\arraystretch}{0.8}\caption{Vaccine hesitancy subgroup analysis: MMs for likelihood of uptake}\resizebox{0.8\textwidth}{!}{
\begin{tabular}{rllrrrrr}
\hline
 & Subgroup & Attribute & Level & Estimate & SE & Lower CI & Upper CI \\ 
  \hline
1 & Vaccine supporters & Side effects & 1 in 10,000 & 5.64 & 0.05 & 5.53 & 5.74 \\ 
  2 & Vaccine supporters & Side effects & 1 in 100,000 & 5.95 & 0.05 & 5.85 & 6.05 \\ 
  3 & Vaccine supporters & Side effects & 1 in 1,000,000 & 6.19 & 0.05 & 6.09 & 6.29 \\ 
  4 & Vaccine supporters & Effectiveness & 55\% & 5.30 & 0.05 & 5.19 & 5.40 \\ 
  5 & Vaccine supporters & Effectiveness & 75\% & 5.97 & 0.05 & 5.86 & 6.07 \\ 
  6 & Vaccine supporters & Effectiveness & 95\% & 6.52 & 0.05 & 6.41 & 6.62 \\ 
  7 & Vaccine supporters & Country & China & 5.22 & 0.06 & 5.09 & 5.34 \\ 
  8 & Vaccine supporters & Country & Russia & 5.42 & 0.06 & 5.30 & 5.54 \\ 
  9 & Vaccine supporters & Country & Great Britain & 6.22 & 0.06 & 6.11 & 6.33 \\ 
  10 & Vaccine supporters & Country & USA & 6.25 & 0.06 & 6.14 & 6.36 \\ 
  11 & Vaccine supporters & Country & Germany & 6.56 & 0.05 & 6.45 & 6.66 \\ 
  12 & Vaccine supporters & Type & Live Virus Vaccine & 5.81 & 0.06 & 5.70 & 5.92 \\ 
  13 & Vaccine supporters & Type & Viral Vector Vaccine & 5.92 & 0.05 & 5.82 & 6.03 \\ 
  14 & Vaccine supporters & Type & Subunit Vaccine & 5.86 & 0.05 & 5.75 & 5.96 \\ 
  15 & Vaccine supporters & Type & mRNA Vaccine & 6.11 & 0.05 & 6.01 & 6.22 \\ 
  16 & Vaccine supporters & People & 1 million & 5.84 & 0.05 & 5.74 & 5.94 \\ 
  17 & Vaccine supporters & People & 10 million & 5.90 & 0.05 & 5.80 & 6.00 \\ 
  18 & Vaccine supporters & People & 100 million & 6.04 & 0.05 & 5.94 & 6.14 \\ 
  19 & Vaccine supporters & Duration & In 9 months & 5.83 & 0.05 & 5.73 & 5.94 \\ 
  20 & Vaccine supporters & Duration & In 6 months & 5.96 & 0.05 & 5.86 & 6.06 \\ 
  21 & Vaccine supporters & Duration & In 3 months & 5.98 & 0.05 & 5.88 & 6.08 \\ 
  22 & Vaccine supporters & Cost & 100 x population EUR/SEK/HUF & 5.88 & 0.05 & 5.77 & 5.98 \\ 23 & Vaccine supporters & Cost & 50 x population EUR/SEK/HUF & 5.88 & 0.05 & 5.78 & 5.98 \\ 24 & Vaccine supporters & Cost & 10 x population EUR/SEK/HUF & 6.02 & 0.05 & 5.92 & 6.12 \\ 25 & Vaccine acceptors & Side effects & 1 in 10,000 & 4.66 & 0.05 & 4.55 & 4.76 \\ 
  26 & Vaccine acceptors & Side effects & 1 in 100,000 & 4.86 & 0.05 & 4.75 & 4.96 \\ 
  27 & Vaccine acceptors & Side effects & 1 in 1,000,000 & 5.01 & 0.05 & 4.90 & 5.11 \\ 
  28 & Vaccine acceptors & Effectiveness & 55\% & 4.43 & 0.05 & 4.33 & 4.54 \\ 
  29 & Vaccine acceptors & Effectiveness & 75\% & 4.82 & 0.05 & 4.71 & 4.93 \\ 
  30 & Vaccine acceptors & Effectiveness & 95\% & 5.27 & 0.06 & 5.16 & 5.38 \\ 
  31 & Vaccine acceptors & Country & China & 4.37 & 0.06 & 4.25 & 4.49 \\ 
  32 & Vaccine acceptors & Country & Russia & 4.51 & 0.06 & 4.39 & 4.63 \\ 
  33 & Vaccine acceptors & Country & Great Britain & 5.06 & 0.06 & 4.94 & 5.17 \\ 
  34 & Vaccine acceptors & Country & USA & 5.05 & 0.06 & 4.94 & 5.17 \\ 
  35 & Vaccine acceptors & Country & Germany & 5.20 & 0.06 & 5.09 & 5.32 \\ 
  36 & Vaccine acceptors & Type & Live Virus Vaccine & 4.78 & 0.06 & 4.67 & 4.89 \\ 
  37 & Vaccine acceptors & Type & Viral Vector Vaccine & 4.82 & 0.06 & 4.71 & 4.93 \\ 
  38 & Vaccine acceptors & Type & Subunit Vaccine & 4.85 & 0.06 & 4.74 & 4.95 \\ 
  39 & Vaccine acceptors & Type & mRNA Vaccine & 4.91 & 0.06 & 4.80 & 5.02 \\ 
  40 & Vaccine acceptors & People & 1 million & 4.75 & 0.05 & 4.64 & 4.85 \\ 
  41 & Vaccine acceptors & People & 10 million & 4.86 & 0.05 & 4.75 & 4.96 \\ 
  42 & Vaccine acceptors & People & 100 million & 4.91 & 0.05 & 4.81 & 5.02 \\ 
  43 & Vaccine acceptors & Duration & In 9 months & 4.80 & 0.05 & 4.69 & 4.90 \\ 
  44 & Vaccine acceptors & Duration & In 6 months & 4.84 & 0.05 & 4.73 & 4.94 \\ 
  45 & Vaccine acceptors & Duration & In 3 months & 4.88 & 0.05 & 4.78 & 4.99 \\ 
  46 & Vaccine acceptors & Cost & 100 x population EUR/SEK/HUF & 4.82 & 0.05 & 4.72 & 4.93 \\ 
  47 & Vaccine acceptors & Cost & 50 x population EUR/SEK/HUF & 4.86 & 0.05 & 4.75 & 4.96 \\ 48 & Vaccine acceptors & Cost & 10 x population EUR/SEK/HUF & 4.84 & 0.05 & 4.73 & 4.94 \\ 49 & Vaccine hesitants & Side effects & 1 in 10,000 & 4.31 & 0.08 & 4.14 & 4.47 \\ 
  50 & Vaccine hesitants & Side effects & 1 in 100,000 & 4.45 & 0.08 & 4.28 & 4.61 \\ 
  51 & Vaccine hesitants & Side effects & 1 in 1,000,000 & 4.39 & 0.08 & 4.23 & 4.56 \\ 
  52 & Vaccine hesitants & Effectiveness & 55\% & 4.15 & 0.08 & 3.98 & 4.31 \\ 
  53 & Vaccine hesitants & Effectiveness & 75\% & 4.38 & 0.08 & 4.22 & 4.54 \\ 
  54 & Vaccine hesitants & Effectiveness & 95\% & 4.62 & 0.08 & 4.46 & 4.79 \\ 
  55 & Vaccine hesitants & Country & China & 4.20 & 0.09 & 4.02 & 4.39 \\ 
  56 & Vaccine hesitants & Country & Russia & 4.35 & 0.09 & 4.17 & 4.52 \\ 
  57 & Vaccine hesitants & Country & Great Britain & 4.41 & 0.09 & 4.24 & 4.59 \\ 
  58 & Vaccine hesitants & Country & USA & 4.47 & 0.09 & 4.30 & 4.64 \\ 
  59 & Vaccine hesitants & Country & Germany & 4.48 & 0.09 & 4.30 & 4.66 \\ 
  60 & Vaccine hesitants & Type & Live Virus Vaccine & 4.39 & 0.09 & 4.22 & 4.57 \\ 
  61 & Vaccine hesitants & Type & Viral Vector Vaccine & 4.35 & 0.09 & 4.18 & 4.52 \\ 
  62 & Vaccine hesitants & Type & Subunit Vaccine & 4.37 & 0.09 & 4.20 & 4.54 \\ 
  63 & Vaccine hesitants & Type & mRNA Vaccine & 4.42 & 0.09 & 4.25 & 4.59 \\ 
  64 & Vaccine hesitants & People & 1 million & 4.33 & 0.08 & 4.16 & 4.49 \\ 
  65 & Vaccine hesitants & People & 10 million & 4.34 & 0.08 & 4.18 & 4.50 \\ 
  66 & Vaccine hesitants & People & 100 million & 4.48 & 0.08 & 4.32 & 4.64 \\ 
  67 & Vaccine hesitants & Duration & In 9 months & 4.36 & 0.08 & 4.20 & 4.52 \\ 
  68 & Vaccine hesitants & Duration & In 6 months & 4.44 & 0.08 & 4.28 & 4.60 \\ 
  69 & Vaccine hesitants & Duration & In 3 months & 4.35 & 0.08 & 4.19 & 4.51 \\ 
  70 & Vaccine hesitants & Cost & 100 x population EUR/SEK/HUF & 4.39 & 0.08 & 4.22 & 4.55 \\ 
  71 & Vaccine hesitants & Cost & 50 x population EUR/SEK/HUF & 4.34 & 0.08 & 4.18 & 4.51 \\ 72 & Vaccine hesitants & Cost & 10 x population EUR/SEK/HUF & 4.42 & 0.08 & 4.26 & 4.58 \\ 
 \hline
\hline
\end{tabular}
}
\end{table}


\clearpage
\begin{table}[!htbp] \centering \renewcommand*{\arraystretch}{0.8}\caption{Vaccine hesitancy subgroup analysis: AMCEs for likelihood of uptake}\resizebox{0.8\textwidth}{!}{
\begin{tabular}{rllrrrrr}
\hline
 & Subgroup & Attribute & Level & Estimate & SE & Lower CI & Upper CI \\ 
  \hline
1 & Vaccine supporters & Side effects & 1 in 10,000 & 0.00 &  &  &  \\ 
  2 & Vaccine supporters & Side effects & 1 in 100,000 & 0.30 & 0.04 & 0.22 & 0.38 \\ 
  3 & Vaccine supporters & Side effects & 1 in 1,000,000 & 0.55 & 0.04 & 0.46 & 0.64 \\ 
  4 & Vaccine supporters & Effective & 55\% & 0.00 &  &  &  \\ 
  5 & Vaccine supporters & Effective & 75\% & 0.67 & 0.05 & 0.59 & 0.76 \\ 
  6 & Vaccine supporters & Effective & 95\% & 1.21 & 0.05 & 1.11 & 1.31 \\ 
  7 & Vaccine supporters & Country & China & 0.00 &  &  &  \\ 
  8 & Vaccine supporters & Country & Russia & 0.20 & 0.06 & 0.09 & 0.31 \\ 
  9 & Vaccine supporters & Country & Great Britain & 1.01 & 0.06 & 0.89 & 1.14 \\ 
  10 & Vaccine supporters & Country & USA & 1.03 & 0.06 & 0.90 & 1.15 \\ 
  11 & Vaccine supporters & Country & Germany & 1.35 & 0.06 & 1.22 & 1.47 \\ 
  12 & Vaccine supporters & Type & Live Virus Vaccine & 0.00 &  &  &  \\ 
  13 & Vaccine supporters & Type & Viral Vector Vaccine & 0.11 & 0.05 & 0.02 & 0.21 \\ 
  14 & Vaccine supporters & Type & Subunit Vaccine & 0.05 & 0.05 & -0.05 & 0.14 \\ 
  15 & Vaccine supporters & Type & mRNA Vaccine & 0.28 & 0.05 & 0.18 & 0.38 \\ 
  16 & Vaccine supporters & People & 1 million & 0.00 &  &  &  \\ 
  17 & Vaccine supporters & People & 10 million & 0.08 & 0.04 & -0.00 & 0.16 \\ 
  18 & Vaccine supporters & People & 100 million & 0.22 & 0.04 & 0.13 & 0.30 \\ 
  19 & Vaccine supporters & Duration & In 9 months & 0.00 &  &  &  \\ 
  20 & Vaccine supporters & Duration & In 6 months & 0.11 & 0.04 & 0.02 & 0.19 \\ 
  21 & Vaccine supporters & Duration & In 3 months & 0.14 & 0.04 & 0.06 & 0.23 \\ 
  22 & Vaccine supporters & Cost & 100 x population EUR/SEK/HUF & 0.00 &  &  &  \\ 
  23 & Vaccine supporters & Cost & 50 x population EUR/SEK/HUF & 0.02 & 0.04 & -0.06 & 0.09 \\ 24 & Vaccine supporters & Cost & 10 x population EUR/SEK/HUF & 0.15 & 0.04 & 0.06 & 0.23 \\ 
  25 & Vaccine acceptors & Side effects & 1 in 10,000 & 0.00 &  &  &  \\ 
  26 & Vaccine acceptors & Side effects & 1 in 100,000 & 0.19 & 0.04 & 0.11 & 0.26 \\ 
  27 & Vaccine acceptors & Side effects & 1 in 1,000,000 & 0.34 & 0.04 & 0.25 & 0.42 \\ 
  28 & Vaccine acceptors & Effective & 55\% & 0.00 &  &  &  \\ 
  29 & Vaccine acceptors & Effective & 75\% & 0.40 & 0.04 & 0.32 & 0.48 \\ 
  30 & Vaccine acceptors & Effective & 95\% & 0.84 & 0.05 & 0.75 & 0.93 \\ 
  31 & Vaccine acceptors & Country & China & 0.00 &  &  &  \\ 
  32 & Vaccine acceptors & Country & Russia & 0.15 & 0.05 & 0.05 & 0.26 \\ 
  33 & Vaccine acceptors & Country & Great Britain & 0.72 & 0.06 & 0.61 & 0.82 \\ 
  34 & Vaccine acceptors & Country & USA & 0.69 & 0.06 & 0.58 & 0.80 \\ 
  35 & Vaccine acceptors & Country & Germany & 0.82 & 0.06 & 0.71 & 0.94 \\ 
  36 & Vaccine acceptors & Type & Live Virus Vaccine & 0.00 &  &  &  \\ 
  37 & Vaccine acceptors & Type & Viral Vector Vaccine & 0.06 & 0.05 & -0.03 & 0.15 \\ 
  38 & Vaccine acceptors & Type & Subunit Vaccine & 0.08 & 0.04 & -0.01 & 0.16 \\ 
  39 & Vaccine acceptors & Type & mRNA Vaccine & 0.16 & 0.05 & 0.06 & 0.25 \\ 
  40 & Vaccine acceptors & People & 1 million & 0.00 &  &  &  \\ 
  41 & Vaccine acceptors & People & 10 million & 0.12 & 0.04 & 0.04 & 0.19 \\ 
  42 & Vaccine acceptors & People & 100 million & 0.18 & 0.04 & 0.10 & 0.26 \\ 
  43 & Vaccine acceptors & Duration & In 9 months & 0.00 &  &  &  \\ 
  44 & Vaccine acceptors & Duration & In 6 months & 0.06 & 0.04 & -0.02 & 0.13 \\ 
  45 & Vaccine acceptors & Duration & In 3 months & 0.10 & 0.04 & 0.03 & 0.18 \\ 
  46 & Vaccine acceptors & Cost & 100 x population EUR/SEK/HUF & 0.00 &  &  &  \\ 
  47 & Vaccine acceptors & Cost & 50 x population EUR/SEK/HUF & 0.02 & 0.04 & -0.06 & 0.10 \\ 
  48 & Vaccine acceptors & Cost & 10 x population EUR/SEK/HUF & 0.01 & 0.04 & -0.07 & 0.08 \\ 
  49 & Vaccine hesitants & Side effects & 1 in 10,000 & 0.00 &  &  &  \\ 
  50 & Vaccine hesitants & Side effects & 1 in 100,000 & 0.14 & 0.06 & 0.03 & 0.25 \\ 
  51 & Vaccine hesitants & Side effects & 1 in 1,000,000 & 0.08 & 0.05 & -0.03 & 0.18 \\ 
  52 & Vaccine hesitants & Effective & 55\% & 0.00 &  &  &  \\ 
  53 & Vaccine hesitants & Effective & 75\% & 0.24 & 0.05 & 0.14 & 0.34 \\ 
  54 & Vaccine hesitants & Effective & 95\% & 0.48 & 0.06 & 0.38 & 0.59 \\ 
  55 & Vaccine hesitants & Country & China & 0.00 &  &  &  \\ 
  56 & Vaccine hesitants & Country & Russia & 0.15 & 0.07 & 0.01 & 0.28 \\ 
  57 & Vaccine hesitants & Country & Great Britain & 0.20 & 0.07 & 0.06 & 0.34 \\ 
  58 & Vaccine hesitants & Country & USA & 0.26 & 0.07 & 0.13 & 0.40 \\ 
  59 & Vaccine hesitants & Country & Germany & 0.26 & 0.07 & 0.12 & 0.41 \\ 
  60 & Vaccine hesitants & Type & Live Virus Vaccine & 0.00 &  &  &  \\ 
  61 & Vaccine hesitants & Type & Viral Vector Vaccine & -0.04 & 0.06 & -0.16 & 0.09 \\ 
  62 & Vaccine hesitants & Type & Subunit Vaccine & -0.01 & 0.06 & -0.13 & 0.11 \\ 
  63 & Vaccine hesitants & Type & mRNA Vaccine & 0.03 & 0.06 & -0.10 & 0.15 \\ 
  64 & Vaccine hesitants & People & 1 million & 0.00 &  &  &  \\ 
  65 & Vaccine hesitants & People & 10 million & -0.01 & 0.05 & -0.11 & 0.10 \\ 
  66 & Vaccine hesitants & People & 100 million & 0.13 & 0.05 & 0.03 & 0.23 \\ 
  67 & Vaccine hesitants & Duration & In 9 months & 0.00 &  &  &  \\ 
  68 & Vaccine hesitants & Duration & In 6 months & 0.07 & 0.05 & -0.03 & 0.17 \\ 
  69 & Vaccine hesitants & Duration & In 3 months & -0.01 & 0.05 & -0.11 & 0.09 \\ 
  70 & Vaccine hesitants & Cost & 100 x population EUR/SEK/HUF & 0.00 &  &  &  \\ 
  71 & Vaccine hesitants & Cost & 50 x population EUR/SEK/HUF & -0.02 & 0.05 & -0.12 & 0.08 \\ 72 & Vaccine hesitants & Cost & 10 x population EUR/SEK/HUF & 0.05 & 0.05 & -0.05 & 0.15 \\ 
 \hline
\hline
\end{tabular}
}
\end{table}


\clearpage
\begin{figure}[!htbp] \centering 
 \caption{Subgroup analysis: Differences across different vaccine hesitant groups} 
\includegraphics[scale=0.8]{_mm_binary_vaxhesitancy.png}\label{MMs}
\caption*{\textit{Note}.  MMs of vaccine attributes on vaccine choice for the three groups of people with similar profiles of vaccine attitudes. For the side effects, effectiveness, and country of origin attribute, we find that risk-averse respondents tend to more strongly discriminate between attribute levels (e.g., 55\% vs. 95\% effectiveness) than vaccine acceptors, and the vaccine hesitant.}
\end{figure}


\clearpage
\begin{table}[!htbp] \centering \renewcommand*{\arraystretch}{0.8}\caption{Vaccine hesitancy subgroup analysis: MMs for vaccine choice}\resizebox{0.8\textwidth}{!}{
\begin{tabular}{rllrrrrr}
\hline
 & Subgroup & Attribute & Level & Estimate & SE & Lower CI & Upper CI \\ 
  \hline
1 & Vaccine supporters & Side effects & 1 in 10,000 & 5.63 & 0.05 & 5.53 & 5.73 \\ 
  2 & Vaccine supporters & Side effects & 1 in 100,000 & 5.94 & 0.05 & 5.84 & 6.03 \\ 
  3 & Vaccine supporters & Side effects & 1 in 1,000,000 & 6.19 & 0.05 & 6.09 & 6.29 \\ 
  4 & Vaccine supporters & Effectiveness & 55\% & 5.29 & 0.05 & 5.19 & 5.40 \\ 
  5 & Vaccine supporters & Effectiveness & 75\% & 5.96 & 0.05 & 5.86 & 6.06 \\ 
  6 & Vaccine supporters & Effectiveness & 95\% & 6.50 & 0.05 & 6.40 & 6.60 \\ 
  7 & Vaccine supporters & Country & China & 5.21 & 0.06 & 5.08 & 5.33 \\ 
  8 & Vaccine supporters & Country & Russia & 5.41 & 0.06 & 5.29 & 5.54 \\ 
  9 & Vaccine supporters & Country & Great Britain & 6.21 & 0.06 & 6.10 & 6.32 \\ 
  10 & Vaccine supporters & Country & USA & 6.24 & 0.06 & 6.13 & 6.35 \\ 
  11 & Vaccine supporters & Country & Germany & 6.55 & 0.05 & 6.45 & 6.66 \\ 
  12 & Vaccine supporters & Type & Live Virus Vaccine & 5.81 & 0.06 & 5.70 & 5.92 \\ 
  13 & Vaccine supporters & Type & Viral Vector Vaccine & 5.91 & 0.05 & 5.81 & 6.02 \\ 
  14 & Vaccine supporters & Type & Subunit Vaccine & 5.84 & 0.05 & 5.74 & 5.95 \\ 
  15 & Vaccine supporters & Type & mRNA Vaccine & 6.11 & 0.05 & 6.01 & 6.21 \\ 
  16 & Vaccine supporters & People & 1 million & 5.83 & 0.05 & 5.73 & 5.93 \\ 
  17 & Vaccine supporters & People & 10 million & 5.89 & 0.05 & 5.79 & 5.99 \\ 
  18 & Vaccine supporters & People & 100 million & 6.03 & 0.05 & 5.94 & 6.13 \\ 
  19 & Vaccine supporters & Duration & In 9 months & 5.83 & 0.05 & 5.73 & 5.93 \\ 
  20 & Vaccine supporters & Duration & In 6 months & 5.95 & 0.05 & 5.85 & 6.05 \\ 
  21 & Vaccine supporters & Duration & In 3 months & 5.98 & 0.05 & 5.88 & 6.08 \\ 
  22 & Vaccine supporters & Cost & 100 x population EUR/SEK/HUF & 5.87 & 0.05 & 5.77 & 5.97 \\ 23 & Vaccine supporters & Cost & 50 x population EUR/SEK/HUF & 5.88 & 0.05 & 5.78 & 5.98 \\ 
  24 & Vaccine supporters & Cost & 10 x population EUR/SEK/HUF & 6.01 & 0.05 & 5.91 & 6.11 \\ 
  25 & Vaccine acceptors & Side effects & 1 in 10,000 & 4.65 & 0.05 & 4.55 & 4.76 \\ 
  26 & Vaccine acceptors & Side effects & 1 in 100,000 & 4.85 & 0.05 & 4.75 & 4.95 \\ 
  27 & Vaccine acceptors & Side effects & 1 in 1,000,000 & 5.00 & 0.05 & 4.90 & 5.11 \\ 
  28 & Vaccine acceptors & Effectiveness & 55\% & 4.42 & 0.05 & 4.32 & 4.53 \\ 
  29 & Vaccine acceptors & Effectiveness & 75\% & 4.83 & 0.05 & 4.72 & 4.93 \\ 
  30 & Vaccine acceptors & Effectiveness & 95\% & 5.27 & 0.06 & 5.16 & 5.37 \\ 
  31 & Vaccine acceptors & Country & China & 4.36 & 0.06 & 4.23 & 4.48 \\ 
  32 & Vaccine acceptors & Country & Russia & 4.51 & 0.06 & 4.40 & 4.63 \\ 
  33 & Vaccine acceptors & Country & Great Britain & 5.06 & 0.06 & 4.95 & 5.18 \\ 
  34 & Vaccine acceptors & Country & USA & 5.05 & 0.06 & 4.94 & 5.17 \\ 
  35 & Vaccine acceptors & Country & Germany & 5.19 & 0.06 & 5.07 & 5.30 \\ 
  36 & Vaccine acceptors & Type & Live Virus Vaccine & 4.77 & 0.06 & 4.66 & 4.88 \\ 
  37 & Vaccine acceptors & Type & Viral Vector Vaccine & 4.81 & 0.06 & 4.70 & 4.92 \\ 
  38 & Vaccine acceptors & Type & Subunit Vaccine & 4.85 & 0.05 & 4.74 & 4.95 \\ 
  39 & Vaccine acceptors & Type & mRNA Vaccine & 4.92 & 0.06 & 4.80 & 5.03 \\ 
  40 & Vaccine acceptors & People & 1 million & 4.74 & 0.05 & 4.63 & 4.84 \\ 
  41 & Vaccine acceptors & People & 10 million & 4.86 & 0.05 & 4.75 & 4.96 \\ 
  42 & Vaccine acceptors & People & 100 million & 4.91 & 0.05 & 4.81 & 5.02 \\ 
  43 & Vaccine acceptors & Duration & In 9 months & 4.78 & 0.05 & 4.68 & 4.89 \\ 
  44 & Vaccine acceptors & Duration & In 6 months & 4.84 & 0.05 & 4.74 & 4.95 \\ 
  45 & Vaccine acceptors & Duration & In 3 months & 4.88 & 0.05 & 4.78 & 4.99 \\ 
  46 & Vaccine acceptors & Cost & 100 x population EUR/SEK/HUF & 4.83 & 0.05 & 4.73 & 4.93 \\ 
  47 & Vaccine acceptors & Cost & 50 x population EUR/SEK/HUF & 4.85 & 0.05 & 4.75 & 4.96 \\ 
  48 & Vaccine acceptors & Cost & 10 x population EUR/SEK/HUF & 4.83 & 0.05 & 4.72 & 4.94 \\ 
  49 & Vaccine hesitants & Side effects & 1 in 10,000 & 4.30 & 0.08 & 4.13 & 4.46 \\ 
  50 & Vaccine hesitants & Side effects & 1 in 100,000 & 4.44 & 0.08 & 4.28 & 4.59 \\ 
  51 & Vaccine hesitants & Side effects & 1 in 1,000,000 & 4.38 & 0.08 & 4.22 & 4.54 \\ 
  52 & Vaccine hesitants & Effectiveness & 55\% & 4.13 & 0.08 & 3.97 & 4.29 \\ 
  53 & Vaccine hesitants & Effectiveness & 75\% & 4.37 & 0.08 & 4.21 & 4.52 \\ 
  54 & Vaccine hesitants & Effectiveness & 95\% & 4.61 & 0.08 & 4.45 & 4.77 \\ 
  55 & Vaccine hesitants & Country & China & 4.19 & 0.09 & 4.02 & 4.37 \\ 
  56 & Vaccine hesitants & Country & Russia & 4.34 & 0.09 & 4.17 & 4.51 \\ 
  57 & Vaccine hesitants & Country & Great Britain & 4.39 & 0.09 & 4.22 & 4.56 \\ 
  58 & Vaccine hesitants & Country & USA & 4.46 & 0.08 & 4.30 & 4.63 \\ 
  59 & Vaccine hesitants & Country & Germany & 4.46 & 0.09 & 4.28 & 4.63 \\ 
  60 & Vaccine hesitants & Type & Live Virus Vaccine & 4.37 & 0.09 & 4.20 & 4.54 \\ 
  61 & Vaccine hesitants & Type & Viral Vector Vaccine & 4.34 & 0.08 & 4.17 & 4.50 \\ 
  62 & Vaccine hesitants & Type & Subunit Vaccine & 4.37 & 0.08 & 4.21 & 4.53 \\ 
  63 & Vaccine hesitants & Type & mRNA Vaccine & 4.40 & 0.08 & 4.24 & 4.57 \\ 
  64 & Vaccine hesitants & People & 1 million & 4.33 & 0.08 & 4.17 & 4.49 \\ 
  65 & Vaccine hesitants & People & 10 million & 4.32 & 0.08 & 4.16 & 4.48 \\ 
  66 & Vaccine hesitants & People & 100 million & 4.46 & 0.08 & 4.30 & 4.61 \\ 
  67 & Vaccine hesitants & Duration & In 9 months & 4.35 & 0.08 & 4.19 & 4.51 \\ 
  68 & Vaccine hesitants & Duration & In 6 months & 4.42 & 0.08 & 4.26 & 4.58 \\ 
  69 & Vaccine hesitants & Duration & In 3 months & 4.34 & 0.08 & 4.18 & 4.50 \\ 
  70 & Vaccine hesitants & Cost & 100 x population EUR/SEK/HUF & 4.36 & 0.08 & 4.20 & 4.52 \\ 
  71 & Vaccine hesitants & Cost & 50 x population EUR/SEK/HUF & 4.34 & 0.08 & 4.18 & 4.50 \\ 
  72 & Vaccine hesitants & Cost & 10 x population EUR/SEK/HUF & 4.41 & 0.08 & 4.25 & 4.57 \\ 
 \hline
\hline
\end{tabular}
}
\end{table}


\clearpage
\begin{table}[!htbp] \centering \renewcommand*{\arraystretch}{0.8}\caption{Vaccine hesitancy subgroup analysis: AMCEs for vaccine choice}\resizebox{0.8\textwidth}{!}{
\begin{tabular}{rllrrrrr}
\hline
 & Subgroup & Attribute & Level & Estimate & SE & Lower CI & Upper CI \\ 
  \hline
1 & Vaccine supporters & Side effects & 1 in 10 000 & 0.00 &  &  &  \\ 
  2 & Vaccine supporters & Side effects & 1 in 100 000 & 0.30 & 0.04 & 0.22 & 0.38 \\ 
  3 & Vaccine supporters & Side effects & 1 in 1 000 000 & 0.55 & 0.04 & 0.46 & 0.64 \\ 
  4 & Vaccine supporters & Effectiveness & 55\% & 0.00 &  &  &  \\ 
  5 & Vaccine supporters & Effectiveness & 75\% & 0.67 & 0.05 & 0.59 & 0.76 \\ 
  6 & Vaccine supporters & Effectiveness & 95\% & 1.21 & 0.05 & 1.11 & 1.31 \\ 
  7 & Vaccine supporters & Country & China & 0.00 &  &  &  \\ 
  8 & Vaccine supporters & Country & Russia & 0.20 & 0.06 & 0.09 & 0.31 \\ 
  9 & Vaccine supporters & Country & Great Britain & 1.01 & 0.06 & 0.89 & 1.14 \\ 
  10 & Vaccine supporters & Country & USA & 1.03 & 0.06 & 0.90 & 1.15 \\ 
  11 & Vaccine supporters & Country & Germany & 1.35 & 0.06 & 1.22 & 1.47 \\ 
  12 & Vaccine supporters & Type & Live Virus Vaccine & 0.00 &  &  &  \\ 
  13 & Vaccine supporters & Type & Viral Vector Vaccine & 0.11 & 0.05 & 0.02 & 0.21 \\ 
  14 & Vaccine supporters & Type & Subunit Vaccine & 0.05 & 0.05 & -0.05 & 0.14 \\ 
  15 & Vaccine supporters & Type & mRNA Vaccine & 0.28 & 0.05 & 0.18 & 0.38 \\ 
  16 & Vaccine supporters & People & 1 million & 0.00 &  &  &  \\ 
  17 & Vaccine supporters & People & 10 million & 0.08 & 0.04 & -0.00 & 0.16 \\ 
  18 & Vaccine supporters & People & 100 million & 0.22 & 0.04 & 0.13 & 0.30 \\ 
  19 & Vaccine supporters & Duration & In 9 months & 0.00 &  &  &  \\ 
  20 & Vaccine supporters & Duration & In 6 months & 0.11 & 0.04 & 0.02 & 0.19 \\ 
  21 & Vaccine supporters & Duration & In 3 months & 0.14 & 0.04 & 0.06 & 0.23 \\ 
  22 & Vaccine supporters & Cost & 100 x population EUR/SEK/HUF & 0.00 &  &  &  \\ 
  23 & Vaccine supporters & Cost & 50 x population EUR/SEK/HUF & 0.02 & 0.04 & -0.06 & 0.09 \\ 24 & Vaccine supporters & Cost & 10 x population EUR/SEK/HUF & 0.15 & 0.04 & 0.06 & 0.23 \\ 
  25 & Vaccine acceptors & Side effects & 1 in 10 000 & 0.00 &  &  &  \\ 
  26 & Vaccine acceptors & Side effects & 1 in 100 000 & 0.19 & 0.04 & 0.11 & 0.26 \\ 
  27 & Vaccine acceptors & Side effects & 1 in 1 000 000 & 0.34 & 0.04 & 0.25 & 0.42 \\ 
  28 & Vaccine acceptors & Effectiveness & 55\% & 0.00 &  &  &  \\ 
  29 & Vaccine acceptors & Effectiveness & 75\% & 0.40 & 0.04 & 0.32 & 0.48 \\ 
  30 & Vaccine acceptors & Effectiveness & 95\% & 0.84 & 0.05 & 0.75 & 0.93 \\ 
  31 & Vaccine acceptors & Country & China & 0.00 &  &  &  \\ 
  32 & Vaccine acceptors & Country & Russia & 0.15 & 0.05 & 0.05 & 0.26 \\ 
  33 & Vaccine acceptors & Country & Great Britain & 0.72 & 0.06 & 0.61 & 0.82 \\ 
  34 & Vaccine acceptors & Country & USA & 0.69 & 0.06 & 0.58 & 0.80 \\ 
  35 & Vaccine acceptors & Country & Germany & 0.82 & 0.06 & 0.71 & 0.94 \\ 
  36 & Vaccine acceptors & Type & Live Virus Vaccine & 0.00 &  &  &  \\ 
  37 & Vaccine acceptors & Type & Viral Vector Vaccine & 0.06 & 0.05 & -0.03 & 0.15 \\ 
  38 & Vaccine acceptors & Type & Subunit Vaccine & 0.08 & 0.04 & -0.01 & 0.16 \\ 
  39 & Vaccine acceptors & Type & mRNA Vaccine & 0.16 & 0.05 & 0.06 & 0.25 \\ 
  40 & Vaccine acceptors & People & 1 million & 0.00 &  &  &  \\ 
  41 & Vaccine acceptors & People & 10 million & 0.12 & 0.04 & 0.04 & 0.19 \\ 
  42 & Vaccine acceptors & People & 100 million & 0.18 & 0.04 & 0.10 & 0.26 \\ 
  43 & Vaccine acceptors & Duration & In 9 months & 0.00 &  &  &  \\ 
  44 & Vaccine acceptors & Duration & In 6 months & 0.06 & 0.04 & -0.02 & 0.13 \\ 
  45 & Vaccine acceptors & Duration & In 3 months & 0.10 & 0.04 & 0.03 & 0.18 \\ 
  46 & Vaccine acceptors & Cost & 100 x population EUR/SEK/HUF & 0.00 &  &  &  \\ 
  47 & Vaccine acceptors & Cost & 50 x population EUR/SEK/HUF & 0.02 & 0.04 & -0.06 & 0.10 \\ 
  48 & Vaccine acceptors & Cost & 10 x population EUR/SEK/HUF & 0.01 & 0.04 & -0.07 & 0.08 \\ 
  49 & Vaccine hesitants & Side effects & 1 in 10 000 & 0.00 &  &  &  \\ 
  50 & Vaccine hesitants & Side effects & 1 in 100 000 & 0.14 & 0.06 & 0.03 & 0.25 \\ 
  51 & Vaccine hesitants & Side effects & 1 in 1 000 000 & 0.08 & 0.05 & -0.03 & 0.18 \\ 
  52 & Vaccine hesitants & Effectiveness & 55\% & 0.00 &  &  &  \\ 
  53 & Vaccine hesitants & Effectiveness & 75\% & 0.24 & 0.05 & 0.14 & 0.34 \\ 
  54 & Vaccine hesitants & Effectiveness & 95\% & 0.48 & 0.06 & 0.38 & 0.59 \\ 
  55 & Vaccine hesitants & Country & China & 0.00 &  &  &  \\ 
  56 & Vaccine hesitants & Country & Russia & 0.15 & 0.07 & 0.01 & 0.28 \\ 
  57 & Vaccine hesitants & Country & Great Britain & 0.20 & 0.07 & 0.06 & 0.34 \\ 
  58 & Vaccine hesitants & Country & USA & 0.26 & 0.07 & 0.13 & 0.40 \\ 
  59 & Vaccine hesitants & Country & Germany & 0.26 & 0.07 & 0.12 & 0.41 \\ 
  60 & Vaccine hesitants & Type & Live Virus Vaccine & 0.00 &  &  &  \\ 
  61 & Vaccine hesitants & Type & Viral Vector Vaccine & -0.04 & 0.06 & -0.16 & 0.09 \\ 
  62 & Vaccine hesitants & Type & Subunit Vaccine & -0.01 & 0.06 & -0.13 & 0.11 \\ 
  63 & Vaccine hesitants & Type & mRNA Vaccine & 0.03 & 0.06 & -0.10 & 0.15 \\ 
  64 & Vaccine hesitants & People & 1 million & 0.00 &  &  &  \\ 
  65 & Vaccine hesitants & People & 10 million & -0.01 & 0.05 & -0.11 & 0.10 \\ 
  66 & Vaccine hesitants & People & 100 million & 0.13 & 0.05 & 0.03 & 0.23 \\ 
  67 & Vaccine hesitants & Duration & In 9 months & 0.00 &  &  &  \\ 
  68 & Vaccine hesitants & Duration & In 6 months & 0.07 & 0.05 & -0.03 & 0.17 \\ 
  69 & Vaccine hesitants & Duration & In 3 months & -0.01 & 0.05 & -0.11 & 0.09 \\ 
  70 & Vaccine hesitants & Cost & 100 x population EUR/SEK/HUF & 0.00 &  &  &  \\ 
  71 & Vaccine hesitants & Cost & 50 x population EUR/SEK/HUF & -0.02 & 0.05 & -0.12 & 0.08 \\ 72 & Vaccine hesitants & Cost & 10 x population EUR/SEK/HUF & 0.05 & 0.05 & -0.05 & 0.15 \\ 
 \hline
\hline
\end{tabular}
}
\end{table}


\clearpage
\begin{table}[!htbp] \centering \renewcommand*{\arraystretch}{0.8}\caption{Risk preference subgroup analysis: MMs for likelihood of uptake}\resizebox{0.8\textwidth}{!}{
\begin{tabular}{rllrrrrr}
\hline
 & Subgroup & Attribute & Level & Estimate & SE & Lower CI & Upper CI \\ 
  \hline
1 & Risk averse & Side effects & 1 in 10,000 & 4.47 & 0.05 & 4.37 & 4.56 \\ 
  2 & Risk averse & Side effects & 1 in 100,000 & 4.74 & 0.05 & 4.65 & 4.84 \\ 
  3 & Risk averse & Side effects & 1 in 1,000,000 & 4.89 & 0.05 & 4.79 & 4.98 \\ 
  4 & Risk averse & Effectiveness & 55\% & 4.23 & 0.05 & 4.13 & 4.32 \\ 
  5 & Risk averse & Effectiveness & 75\% & 4.72 & 0.05 & 4.62 & 4.81 \\ 
  6 & Risk averse & Effectiveness & 95\% & 5.15 & 0.05 & 5.05 & 5.25 \\ 
  7 & Risk averse & Country & China & 4.20 & 0.05 & 4.10 & 4.31 \\ 
  8 & Risk averse & Country & Russia & 4.37 & 0.05 & 4.27 & 4.48 \\ 
  9 & Risk averse & Country & Great Britain & 4.86 & 0.05 & 4.75 & 4.96 \\ 
  10 & Risk averse & Country & USA & 4.95 & 0.05 & 4.84 & 5.05 \\ 
  11 & Risk averse & Country & Germany & 5.13 & 0.05 & 5.02 & 5.23 \\ 
  12 & Risk averse & Type & Live Virus Vaccine & 4.62 & 0.05 & 4.51 & 4.72 \\ 
  13 & Risk averse & Type & Viral Vector Vaccine & 4.66 & 0.05 & 4.56 & 4.76 \\ 
  14 & Risk averse & Type & Subunit Vaccine & 4.68 & 0.05 & 4.59 & 4.78 \\ 
  15 & Risk averse & Type & mRNA Vaccine & 4.84 & 0.05 & 4.74 & 4.94 \\ 
  16 & Risk averse & People & 1 million & 4.61 & 0.05 & 4.51 & 4.71 \\ 
  17 & Risk averse & People & 10 million & 4.69 & 0.05 & 4.59 & 4.78 \\ 
  18 & Risk averse & People & 100 million & 4.80 & 0.05 & 4.71 & 4.90 \\ 
  19 & Risk averse & Duration & In 9 months & 4.66 & 0.05 & 4.57 & 4.76 \\ 
  20 & Risk averse & Duration & In 6 months & 4.70 & 0.05 & 4.61 & 4.80 \\ 
  21 & Risk averse & Duration & In 3 months & 4.73 & 0.05 & 4.64 & 4.83 \\ 
  22 & Risk averse & Cost & 100 x population EUR/SEK/HUF & 4.67 & 0.05 & 4.58 & 4.77 \\ 
  23 & Risk averse & Cost & 50 x population EUR/SEK/HUF & 4.68 & 0.05 & 4.59 & 4.78 \\ 
  24 & Risk averse & Cost & 10 x population EUR/SEK/HUF & 4.74 & 0.05 & 4.65 & 4.84 \\ 
  25 & Risk seeking & Side effects & 1 in 10,000 & 5.49 & 0.05 & 5.39 & 5.59 \\ 
  26 & Risk seeking & Side effects & 1 in 100,000 & 5.63 & 0.05 & 5.54 & 5.73 \\ 
  27 & Risk seeking & Side effects & 1 in 1,000,000 & 5.77 & 0.05 & 5.67 & 5.87 \\ 
  28 & Risk seeking & Effectiveness & 55\% & 5.18 & 0.05 & 5.08 & 5.28 \\ 
  29 & Risk seeking & Effectiveness & 75\% & 5.65 & 0.05 & 5.56 & 5.75 \\ 
  30 & Risk seeking & Effectiveness & 95\% & 6.07 & 0.05 & 5.97 & 6.17 \\ 
  31 & Risk seeking & Country & China & 5.15 & 0.06 & 5.03 & 5.27 \\ 
  32 & Risk seeking & Country & Russia & 5.33 & 0.06 & 5.22 & 5.44 \\ 
  33 & Risk seeking & Country & Great Britain & 5.86 & 0.05 & 5.75 & 5.97 \\ 
  34 & Risk seeking & Country & USA & 5.83 & 0.05 & 5.73 & 5.94 \\ 
  35 & Risk seeking & Country & Germany & 5.99 & 0.06 & 5.88 & 6.10 \\ 
  36 & Risk seeking & Type & Live Virus Vaccine & 5.58 & 0.05 & 5.47 & 5.68 \\ 
  37 & Risk seeking & Type & Viral Vector Vaccine & 5.63 & 0.05 & 5.53 & 5.74 \\ 
  38 & Risk seeking & Type & Subunit Vaccine & 5.59 & 0.05 & 5.49 & 5.70 \\ 
  39 & Risk seeking & Type & mRNA Vaccine & 5.72 & 0.05 & 5.62 & 5.83 \\ 
  40 & Risk seeking & People & 1 million & 5.54 & 0.05 & 5.44 & 5.64 \\ 
  41 & Risk seeking & People & 10 million & 5.63 & 0.05 & 5.53 & 5.73 \\ 
  42 & Risk seeking & People & 100 million & 5.73 & 0.05 & 5.63 & 5.83 \\ 
  43 & Risk seeking & Duration & In 9 months & 5.55 & 0.05 & 5.45 & 5.65 \\ 
  44 & Risk seeking & Duration & In 6 months & 5.68 & 0.05 & 5.58 & 5.78 \\ 
  45 & Risk seeking & Duration & In 3 months & 5.67 & 0.05 & 5.57 & 5.77 \\ 
  46 & Risk seeking & Cost & 100 x population EUR/SEK/HUF & 5.60 & 0.05 & 5.50 & 5.70 \\ 
  47 & Risk seeking & Cost & 50 x population EUR/SEK/HUF & 5.62 & 0.05 & 5.52 & 5.72 \\ 
  48 & Risk seeking & Cost & 10 x population EUR/SEK/HUF & 5.67 & 0.05 & 5.57 & 5.77 \\ 
 \hline
\hline
\end{tabular}
}
\end{table}


\clearpage
\begin{table}[!htbp] \centering \renewcommand*{\arraystretch}{0.8}\caption{Risk preference subgroup analysis: AMCEs for likelihood of uptake}\resizebox{0.8\textwidth}{!}{
\begin{tabular}{rllrrrrr}
\hline
 & Subgroup & Attribute & Level & Estimate & SE & Lower CI & Upper CI \\ 
  \hline
1 & Risk averse & Side effects & 1 in 10,000 & 0.00 &  &  &  \\ 
  2 & Risk averse & Side effects & 1 in 100,000 & 0.27 & 0.04 & 0.20 & 0.34 \\ 
  3 & Risk averse & Side effects & 1 in 1,000,000 & 0.41 & 0.04 & 0.34 & 0.49 \\ 
  4 & Risk averse & Effective & 55\% & 0.00 &  &  &  \\ 
  5 & Risk averse & Effective & 75\% & 0.50 & 0.04 & 0.42 & 0.57 \\ 
  6 & Risk averse & Effective & 95\% & 0.92 & 0.04 & 0.84 & 1.00 \\ 
  7 & Risk averse & Country & China & 0.00 &  &  &  \\ 
  8 & Risk averse & Country & Russia & 0.16 & 0.05 & 0.07 & 0.25 \\ 
  9 & Risk averse & Country & Great Britain & 0.66 & 0.05 & 0.57 & 0.76 \\ 
  10 & Risk averse & Country & USA & 0.74 & 0.05 & 0.64 & 0.84 \\ 
  11 & Risk averse & Country & Germany & 0.92 & 0.05 & 0.82 & 1.02 \\ 
  12 & Risk averse & Type & Live Virus Vaccine & 0.00 &  &  &  \\ 
  13 & Risk averse & Type & Viral Vector Vaccine & 0.06 & 0.04 & -0.02 & 0.14 \\ 
  14 & Risk averse & Type & Subunit Vaccine & 0.07 & 0.04 & -0.02 & 0.15 \\ 
  15 & Risk averse & Type & mRNA Vaccine & 0.23 & 0.04 & 0.14 & 0.31 \\ 
  16 & Risk averse & People & 1 million & 0.00 &  &  &  \\ 
  17 & Risk averse & People & 10 million & 0.08 & 0.04 & 0.01 & 0.15 \\ 
  18 & Risk averse & People & 100 million & 0.20 & 0.04 & 0.13 & 0.27 \\ 
  19 & Risk averse & Duration & In 9 months & 0.00 &  &  &  \\ 
  20 & Risk averse & Duration & In 6 months & 0.04 & 0.04 & -0.03 & 0.10 \\ 
  21 & Risk averse & Duration & In 3 months & 0.07 & 0.04 & -0.00 & 0.14 \\ 
  22 & Risk averse & Cost & 100 x population EUR/SEK/HUF & 0.00 &  &  &  \\ 
  23 & Risk averse & Cost & 50 x population EUR/SEK/HUF & 0.01 & 0.03 & -0.06 & 0.07 \\ 
  24 & Risk averse & Cost & 10 x population EUR/SEK/HUF & 0.07 & 0.04 & -0.00 & 0.13 \\ 
  25 & Risk seeking & Side effects & 1 in 10,000 & 0.00 &  &  &  \\ 
  26 & Risk seeking & Side effects & 1 in 100,000 & 0.14 & 0.04 & 0.07 & 0.21 \\ 
  27 & Risk seeking & Side effects & 1 in 1,000,000 & 0.27 & 0.04 & 0.19 & 0.34 \\ 
  28 & Risk seeking & Effective & 55\% & 0.00 &  &  &  \\ 
  29 & Risk seeking & Effective & 75\% & 0.47 & 0.04 & 0.39 & 0.54 \\ 
  30 & Risk seeking & Effective & 95\% & 0.88 & 0.04 & 0.80 & 0.97 \\ 
  31 & Risk seeking & Country & China & 0.00 &  &  &  \\ 
  32 & Risk seeking & Country & Russia & 0.18 & 0.05 & 0.09 & 0.28 \\ 
  33 & Risk seeking & Country & Great Britain & 0.71 & 0.05 & 0.61 & 0.82 \\ 
  34 & Risk seeking & Country & USA & 0.68 & 0.05 & 0.57 & 0.78 \\ 
  35 & Risk seeking & Country & Germany & 0.84 & 0.06 & 0.73 & 0.95 \\ 
  36 & Risk seeking & Type & Live Virus Vaccine & 0.00 &  &  &  \\ 
  37 & Risk seeking & Type & Viral Vector Vaccine & 0.06 & 0.04 & -0.03 & 0.14 \\ 
  38 & Risk seeking & Type & Subunit Vaccine & 0.01 & 0.04 & -0.07 & 0.09 \\ 
  39 & Risk seeking & Type & mRNA Vaccine & 0.14 & 0.04 & 0.05 & 0.23 \\ 
  40 & Risk seeking & People & 1 million & 0.00 &  &  &  \\ 
  41 & Risk seeking & People & 10 million & 0.09 & 0.04 & 0.02 & 0.16 \\ 
  42 & Risk seeking & People & 100 million & 0.19 & 0.04 & 0.12 & 0.27 \\ 
  43 & Risk seeking & Duration & In 9 months & 0.00 &  &  &  \\ 
  44 & Risk seeking & Duration & In 6 months & 0.12 & 0.04 & 0.04 & 0.19 \\ 
  45 & Risk seeking & Duration & In 3 months & 0.11 & 0.04 & 0.04 & 0.19 \\ 
  46 & Risk seeking & Cost & 100 x population EUR/SEK/HUF & 0.00 &  &  &  \\ 
  47 & Risk seeking & Cost & 50 x population EUR/SEK/HUF & 0.03 & 0.04 & -0.04 & 0.10 \\ 
  48 & Risk seeking & Cost & 10 x population EUR/SEK/HUF & 0.07 & 0.04 & 0.00 & 0.14 \\ 
  \hline
\hline
\end{tabular}
}
\end{table}


\clearpage
\begin{figure}[!htbp] \centering 
 \caption{Subgroup analysis: Differences across different risk preference groups} 
\includegraphics[scale=0.8]{_mm_binary_risk.png}\label{MMs}
\caption*{\textit{Note}. MMs of vaccine attributes on vaccine choice. For the side effects, effectiveness, and country of origin attribute, we find risk-averse respondents tend to more strongly discriminate between attribute levels (e.g., 55\% vs. 95\% effectiveness) than vaccine acceptors, and the vaccine hesitant.}
\end{figure}

\clearpage
\begin{table}[!htbp] \centering \renewcommand*{\arraystretch}{0.8}\caption{Risk preference subgroup analysis: MMs for vaccine choice}\resizebox{0.8\textwidth}{!}{
\begin{tabular}{rllrrrrr}
\hline
 & Subgroup & Attribute & Level & Estimate & SE & Lower CI & Upper CI \\ 
  \hline
1 & Risk averse & Side effects & 1 in 10,000 & 4.47 & 0.05 & 4.37 & 4.56 \\ 
  2 & Risk averse & Side effects & 1 in 100,000 & 4.74 & 0.05 & 4.65 & 4.84 \\ 
  3 & Risk averse & Side effects & 1 in 1,000,000 & 4.89 & 0.05 & 4.79 & 4.98 \\ 
  4 & Risk averse & Effectiveness & 55\% & 4.23 & 0.05 & 4.13 & 4.32 \\ 
  5 & Risk averse & Effectiveness & 75\% & 4.72 & 0.05 & 4.62 & 4.81 \\ 
  6 & Risk averse & Effectiveness & 95\% & 5.15 & 0.05 & 5.05 & 5.25 \\ 
  7 & Risk averse & Country & China & 4.20 & 0.05 & 4.10 & 4.31 \\ 
  8 & Risk averse & Country & Russia & 4.37 & 0.05 & 4.27 & 4.48 \\ 
  9 & Risk averse & Country & Great Britain & 4.86 & 0.05 & 4.75 & 4.96 \\ 
  10 & Risk averse & Country & USA & 4.95 & 0.05 & 4.84 & 5.05 \\ 
  11 & Risk averse & Country & Germany & 5.13 & 0.05 & 5.02 & 5.23 \\ 
  12 & Risk averse & Type & Live Virus Vaccine & 4.62 & 0.05 & 4.51 & 4.72 \\ 
  13 & Risk averse & Type & Viral Vector Vaccine & 4.66 & 0.05 & 4.56 & 4.76 \\ 
  14 & Risk averse & Type & Subunit Vaccine & 4.68 & 0.05 & 4.59 & 4.78 \\ 
  15 & Risk averse & Type & mRNA Vaccine & 4.84 & 0.05 & 4.74 & 4.94 \\ 
  16 & Risk averse & People & 1 million & 4.61 & 0.05 & 4.51 & 4.71 \\ 
  17 & Risk averse & People & 10 million & 4.69 & 0.05 & 4.59 & 4.78 \\ 
  18 & Risk averse & People & 100 million & 4.80 & 0.05 & 4.71 & 4.90 \\ 
  19 & Risk averse & Duration & In 9 months & 4.66 & 0.05 & 4.57 & 4.76 \\ 
  20 & Risk averse & Duration & In 6 months & 4.70 & 0.05 & 4.61 & 4.80 \\ 
  21 & Risk averse & Duration & In 3 months & 4.73 & 0.05 & 4.64 & 4.83 \\ 
  22 & Risk averse & Cost & 100 x population EUR/SEK/HUF & 4.67 & 0.05 & 4.58 & 4.77 \\ 
  23 & Risk averse & Cost & 50 x population EUR/SEK/HUF & 4.68 & 0.05 & 4.59 & 4.78 \\ 
  24 & Risk averse & Cost & 10 x population EUR/SEK/HUF & 4.74 & 0.05 & 4.65 & 4.84 \\ 
  25 & Risk seeking & Side effects & 1 in 10,000 & 5.49 & 0.05 & 5.39 & 5.59 \\ 
  26 & Risk seeking & Side effects & 1 in 100,000 & 5.63 & 0.05 & 5.54 & 5.73 \\ 
  27 & Risk seeking & Side effects & 1 in 1,000,000 & 5.77 & 0.05 & 5.67 & 5.87 \\ 
  28 & Risk seeking & Effectiveness & 55\% & 5.18 & 0.05 & 5.08 & 5.28 \\ 
  29 & Risk seeking & Effectiveness & 75\% & 5.65 & 0.05 & 5.56 & 5.75 \\ 
  30 & Risk seeking & Effectiveness & 95\% & 6.07 & 0.05 & 5.97 & 6.17 \\ 
  31 & Risk seeking & Country & China & 5.15 & 0.06 & 5.03 & 5.27 \\ 
  32 & Risk seeking & Country & Russia & 5.33 & 0.06 & 5.22 & 5.44 \\ 
  33 & Risk seeking & Country & Great Britain & 5.86 & 0.05 & 5.75 & 5.97 \\ 
  34 & Risk seeking & Country & USA & 5.83 & 0.05 & 5.73 & 5.94 \\ 
  35 & Risk seeking & Country & Germany & 5.99 & 0.06 & 5.88 & 6.10 \\ 
  36 & Risk seeking & Type & Live Virus Vaccine & 5.58 & 0.05 & 5.47 & 5.68 \\ 
  37 & Risk seeking & Type & Viral Vector Vaccine & 5.63 & 0.05 & 5.53 & 5.74 \\ 
  38 & Risk seeking & Type & Subunit Vaccine & 5.59 & 0.05 & 5.49 & 5.70 \\ 
  39 & Risk seeking & Type & mRNA Vaccine & 5.72 & 0.05 & 5.62 & 5.83 \\ 
  40 & Risk seeking & People & 1 million & 5.54 & 0.05 & 5.44 & 5.64 \\ 
  41 & Risk seeking & People & 10 million & 5.63 & 0.05 & 5.53 & 5.73 \\ 
  42 & Risk seeking & People & 100 million & 5.73 & 0.05 & 5.63 & 5.83 \\ 
  43 & Risk seeking & Duration & In 9 months & 5.55 & 0.05 & 5.45 & 5.65 \\ 
  44 & Risk seeking & Duration & In 6 months & 5.68 & 0.05 & 5.58 & 5.78 \\ 
  45 & Risk seeking & Duration & In 3 months & 5.67 & 0.05 & 5.57 & 5.77 \\ 
  46 & Risk seeking & Cost & 100 x population EUR/SEK/HUF & 5.60 & 0.05 & 5.50 & 5.70 \\ 
  47 & Risk seeking & Cost & 50 x population EUR/SEK/HUF & 5.62 & 0.05 & 5.52 & 5.72 \\ 
  48 & Risk seeking & Cost & 10 x population EUR/SEK/HUF & 5.67 & 0.05 & 5.57 & 5.77 \\ 
 \hline
\hline
\end{tabular}
}
\end{table}

\input{Tables/AMCE_binary_risk}\clearpage
\begin{table}[!htbp] \centering \renewcommand*{\arraystretch}{0.8}\caption{Risk preference subgroup analysis: AMCEs for vaccine choice}\resizebox{0.8\textwidth}{!}{
\begin{tabular}{rllrrrrr}
\hline
 & Subgroup & Attribute & Level & Estimate & SE & Lower CI & Upper CI \\ 
  \hline
1 & Risk averse & Side effects & 1 in 10 000 & 0.00 &  &  &  \\ 
  2 & Risk averse & Side effects & 1 in 100 000 & 0.27 & 0.04 & 0.20 & 0.34 \\ 
  3 & Risk averse & Side effects & 1 in 1 000 000 & 0.41 & 0.04 & 0.34 & 0.49 \\ 
  4 & Risk averse & Effective & 55\% & 0.00 &  &  &  \\ 
  5 & Risk averse & Effective & 75\% & 0.50 & 0.04 & 0.42 & 0.57 \\ 
  6 & Risk averse & Effective & 95\% & 0.92 & 0.04 & 0.84 & 1.00 \\ 
  7 & Risk averse & Country & China & 0.00 &  &  &  \\ 
  8 & Risk averse & Country & Russia & 0.16 & 0.05 & 0.07 & 0.25 \\ 
  9 & Risk averse & Country & Great Britain & 0.66 & 0.05 & 0.57 & 0.76 \\ 
  10 & Risk averse & Country & USA & 0.74 & 0.05 & 0.64 & 0.84 \\ 
  11 & Risk averse & Country & Germany & 0.92 & 0.05 & 0.82 & 1.02 \\ 
  12 & Risk averse & Type & Live Virus Vaccine & 0.00 &  &  &  \\ 
  13 & Risk averse & Type & Viral Vector Vaccine & 0.06 & 0.04 & -0.02 & 0.14 \\ 
  14 & Risk averse & Type & Subunit Vaccine & 0.07 & 0.04 & -0.02 & 0.15 \\ 
  15 & Risk averse & Type & mRNA Vaccine & 0.23 & 0.04 & 0.14 & 0.31 \\ 
  16 & Risk averse & People & 1 million & 0.00 &  &  &  \\ 
  17 & Risk averse & People & 10 million & 0.08 & 0.04 & 0.01 & 0.15 \\ 
  18 & Risk averse & People & 100 million & 0.20 & 0.04 & 0.13 & 0.27 \\ 
  19 & Risk averse & Duration & In 9 months & 0.00 &  &  &  \\ 
  20 & Risk averse & Duration & In 6 months & 0.04 & 0.04 & -0.03 & 0.10 \\ 
  21 & Risk averse & Duration & In 3 months & 0.07 & 0.04 & -0.00 & 0.14 \\ 
  22 & Risk averse & Cost & 100 x population EUR/SEK/HUF & 0.00 &  &  &  \\ 
  23 & Risk averse & Cost & 50 x population EUR/SEK/HUF & 0.01 & 0.03 & -0.06 & 0.07 \\ 
  24 & Risk averse & Cost & 10 x population EUR/SEK/HUF & 0.07 & 0.04 & -0.00 & 0.13 \\ 
  25 & Risk seeking & Side effects & 1 in 10 000 & 0.00 &  &  &  \\ 
  26 & Risk seeking & Side effects & 1 in 100 000 & 0.14 & 0.04 & 0.07 & 0.21 \\ 
  27 & Risk seeking & Side effects & 1 in 1 000 000 & 0.27 & 0.04 & 0.19 & 0.34 \\ 
  28 & Risk seeking & Effective & 55\% & 0.00 &  &  &  \\ 
  29 & Risk seeking & Effective & 75\% & 0.47 & 0.04 & 0.39 & 0.54 \\ 
  30 & Risk seeking & Effective & 95\% & 0.88 & 0.04 & 0.80 & 0.97 \\ 
  31 & Risk seeking & Country & China & 0.00 &  &  &  \\ 
  32 & Risk seeking & Country & Russia & 0.18 & 0.05 & 0.09 & 0.28 \\ 
  33 & Risk seeking & Country & Great Britain & 0.71 & 0.05 & 0.61 & 0.82 \\ 
  34 & Risk seeking & Country & USA & 0.68 & 0.05 & 0.57 & 0.78 \\ 
  35 & Risk seeking & Country & Germany & 0.84 & 0.06 & 0.73 & 0.95 \\ 
  36 & Risk seeking & Type & Live Virus Vaccine & 0.00 &  &  &  \\ 
  37 & Risk seeking & Type & Viral Vector Vaccine & 0.06 & 0.04 & -0.03 & 0.14 \\ 
  38 & Risk seeking & Type & Subunit Vaccine & 0.01 & 0.04 & -0.07 & 0.09 \\ 
  39 & Risk seeking & Type & mRNA Vaccine & 0.14 & 0.04 & 0.05 & 0.23 \\ 
  40 & Risk seeking & People & 1 million & 0.00 &  &  &  \\ 
  41 & Risk seeking & People & 10 million & 0.09 & 0.04 & 0.02 & 0.16 \\ 
  42 & Risk seeking & People & 100 million & 0.19 & 0.04 & 0.12 & 0.27 \\ 
  43 & Risk seeking & Duration & In 9 months & 0.00 &  &  &  \\ 
  44 & Risk seeking & Duration & In 6 months & 0.12 & 0.04 & 0.04 & 0.19 \\ 
  45 & Risk seeking & Duration & In 3 months & 0.11 & 0.04 & 0.04 & 0.19 \\ 
  46 & Risk seeking & Cost & 100 x population EUR/SEK/HUF & 0.00 &  &  &  \\ 
  47 & Risk seeking & Cost & 50 x population EUR/SEK/HUF & 0.03 & 0.04 & -0.04 & 0.10 \\ 
  48 & Risk seeking & Cost & 10 x population EUR/SEK/HUF & 0.07 & 0.04 & 0.00 & 0.14 \\ 
 \hline
\hline
\end{tabular}
}
\end{table}


\input{Graphs/screenshot_vaxdecision}

\clearpage
\begin{table}[!htbp] \centering \renewcommand*{\arraystretch}{1.1}\caption{Distribution of attribute levels for France}\resizebox{0.6\textwidth}{!}{
\begin{tabular}{lrrr}
\hline
\hline
Attribute & n & Sample\% \\ 
\hline
\textit{Side effects} & 28,532 &  \\ 
1 in 1,000,000 & 9,579 & 33.6\% & \\ 
1 in 100,000 & 9,536 & 33.4\%  \\ 
1 in 10,000 & 9,417 & 33.0\% \\ 
\textit{Effectiveness} & 28,532 &  \\ 
95\%  & 9,360 & 32.8\% \\ 
75\%  & 9,504 & 33.3\% \\ 
55\%  & 9,668 & 33.9\% \\ 
\textit{Country} & 28,532 &  \\ 
Germany & 5,607 & 19.7\% \\ 
USA & 5,769 & 20.2\%  \\ 
UK & 5,670 & 19.9\% & \\ 
Russia & 5,646 & 19.8\% & \\ 
China & 5,840 & 20.5\% & \\ 
\textit{Vaccine type} & 28,532 &  \\ 
mRNA vaccine & 7,140 & 25.0\% \\ 
Subunit vaccine	 & 7,042 & 24.7\%  \\ 
Viral vector vaccine & 7,239 & 25.4\% & \\ 
Live virus vaccine & 7,111 & 24.9\% & \\ 
\textit{Vaccined people} & 28,532 &  \\ 
100 millions & 9,552 & 33.5\% \\ 
10 millions & 9,385 & 32.9\%  \\ 
1 million & 9,595 & 33.6\% & \\ 
\textit{Vaccination coverage} & 28,532 &  \\ 
In 3 months & 9,641 & 33.8\% \\ 
In 6 months & 9,353 & 32.8\%  \\ 
In 9 months & 9,538 & 33.4\% & \\ 
\textit{Costs} & 28,532 &  \\ 
10x population EUR & 9,511 & 33.3\% \\ 
50x population EUR & 9,571 & 33.5\%  \\ 
100x population EUR & 9,450 & 33.1\%  \\ 
\hline
\hline
\end{tabular}
}
\end{table}


\begin{table}[!htbp] \centering \renewcommand*{\arraystretch}{1.1}\caption{Distribution of attribute levels for Germany}\resizebox{0.6\textwidth}{!}{
\begin{tabular}{lrrr}
\hline
\hline
Attribute & n & Sample\% \\ 
\hline
\textit{Side effects} & 28,518 &  \\ 
1 in 1,000,000 & 9,448 & 33.1\% & \\ 
1 in 100,000 & 9,557 & 33.5\%  \\ 
1 in 10,000 & 9,513 & 33.4\% \\ 
\textit{Effectiveness} & 28,518 &  \\ 
95\%  & 9,485 & 32.3\% \\ 
75\%  & 9,525 & 33.4\% \\ 
55\%  & 9,485 & 33.3\% \\ 
\textit{Country} & 28,518 &  \\ 
Germany & 5,689 & 19.9\% \\ 
USA & 5,832 & 20.5\%  \\ 
UK & 5,750 & 20.2\% & \\ 
Russia & 5,721 & 20.1\% & \\ 
China & 5,526 & 19.4\% & \\ 
\textit{Vaccine type} & 28,518 &  \\ 
mRNA vaccine & 7,176 & 25.2\% \\ 
Subunit vaccine	 & 7,099 & 24.9\%  \\ 
Viral vector vaccine & 7,169 & 25.1\% & \\ 
Live virus vaccine & 7,074	& 24.8\% & \\ 
\textit{Vaccined people} & 28,518 &  \\ 
100 millions & 9,487 & 33.3\% \\ 
10 millions & 9,471 & 32.2\%  \\ 
1 million & 9,560 & 33.5\% & \\ 
\textit{Vaccination coverage} & 28,518 &  \\ 
In 3 months & 9,520 & 33.4\% \\ 
In 6 months & 9,425 & 33.0\%  \\ 
In 9 months & 9,573 & 33.6\% & \\ 
\textit{Costs} & 28,518 &  \\ 
10x population EUR & 9,592 & 33.0\% \\ 
50x population EUR & 9,524 & 33.4\%  \\ 
100x population EUR & 9,402 & 33.0\%  \\ 
\hline
\hline
\end{tabular}
}
\end{table}

\begin{table}[!htbp] \centering \renewcommand*{\arraystretch}{1.1}\caption{Distribution of attribute levels for Sweden}\resizebox{0.6\textwidth}{!}{
\begin{tabular}{lrrr}
\hline
\hline
Attribute & n & Sample\% \\ 
\hline
\textit{Side effects} & 28,902 &  \\ 
1 in 1,000,000 & 9,638 & 33.3\% & \\ 
1 in 100,000 & 9,728 & 33.7\%  \\ 
1 in 10,000 & 9,536 & 33.0\% \\ 
\textit{Effectiveness} & 28,902 &  \\ 
95\%  & 9,558 & 33.1\% \\ 
75\%  & 9,822 & 34.0\% \\ 
55\%  & 9,522 & 32.9\% \\ 
\textit{Country} & 28,902 &  \\ 
Germany & 5,687 & 19.7\% \\ 
USA & 5,713 & 19.8\%  \\ 
UK & 5,767 & 20.0\% & \\ 
Russia & 5,853 & 20.3\% & \\ 
China & 5,882 & 20.4\% & \\ 
\textit{Vaccine type} & 28,902 &  \\ 
mRNA vaccine & 7,217 & 25.0\% \\ 
Subunit vaccine	 & 7,331 & 25.4\%  \\ 
Viral vector vaccine & 7,167 & 24.8\% & \\ 
Live virus vaccine & 7,187	& 24.9\% & \\ 
\textit{Vaccined people} & 28,902 &  \\ 
100 millions & 9,629 & 33.3\% \\ 
10 millions & 9,723 & 33.6\%  \\ 
1 million & 9,550 & 33.0\% & \\ 
\textit{Vaccination coverage} & 28,902 &  \\ 
In 3 months & 9,642 & 33.4\% \\ 
In 6 months & 9,609 & 33.2\%  \\ 
In 9 months & 9,651 & 33.4\% & \\ 
\textit{Costs} & 28,902 &  \\ 
10x population SEK & 9,731 & 33.7\% \\ 
50x population SEK & 9,483 & 32.8\%  \\ 
100x population SEK & 9,688 & 33.5\%  \\ 
\hline
\hline
\end{tabular}
}
\end{table}

\clearpage
\subsection*{Questionnaire}

\subsubsection*{Gender}
Now we would like to ask you a few questions about yourself. Please remember that your answers will remain confidential. What is your gender?\\
Male  (0); Female  (1) 

\subsubsection*{Age}
How old are you?\\
18 - 24  (0); 25 - 34  (0); 35 - 44  (1); 45 - 54  (1); 55 - 64  (2); 64 - 75  (2); 76 or older  (2) 

\subsubsection*{Education}
What is the highest level of education you have successfully completed?
\\
\textit{\textbf{France}}
\begin{itemize}
\item \vspace{-0.3cm}Enseignement secondaire (sans obtenir de diplome)  (0) 
\item \vspace{-0.3cm}Diplome de l'enseignement secondaire (baccalaureat ou equivalent)  (1) 
\item \vspace{-0.3cm}Etudes superieures techniques/technologiques (sans obtenir de diplome)  (1) 
\item \vspace{-0.3cm}Diplome d'etudes superieures de premier cycle (Bac +3)  (2) 
\item \vspace{-0.3cm}Diplome d'etudes superieures techniques/technologiques (BTS, DUT ou equivalent)  (2) 
\item \vspace{-0.3cm}Dipome d'etudes superieures de deuxieme ou troisieme cycle (Bac +5 : master, diplome d'ingenieur ou equivalent)  (2)
\item \vspace{-0.3cm}Doctorat, postdoctorat ou equivalent (Bac +8)  (2) 
\item \vspace{-0.3cm}Prefere ne pas repondre  (NA) 
\end{itemize}
\textit{\textbf{Germany}}
\begin{itemize}
\item \vspace{-0.3cm}Abgeschlossene Sekundarschulbildung/Ausbildung nicht abgeschlossen/Keine Antwort  (0)
\item \vspace{-0.3cm}Abschluss einer hoheren weiterführenden Schulbildung/Abschluss von beruflichem Fachgymnasium/Abgeschlossene Berufs- oder Fachausbildung  (1) 
\item \vspace{-0.3cm}Abgeschlossene Universitatsausbildung  (2) 
\end{itemize}
\textit{\textbf{Sweden}}
\begin{itemize}
\item \vspace{-0.3cm}Grundskoleutbildning (0)
\item \vspace{-0.3cm}Gymnasie-, komvux-, folkhogskole-, yrkesforberedande eller larlingsutbildning (1)
\item \vspace{-0.3cm}Kvalificerad yrkesutbildning (KY) eller annan yrkesutbildning (1)
\item \vspace{-0.3cm}Akademisk utbildning grundniva: Hogskole- eller kandidatexamen (2)
\item \vspace{-0.3cm}Akademisk utbildning avancerad niva: Magister- eller masterexamen (2)
\item \vspace{-0.3cm}Akademisk utbildning forskarniva: Licentiats- eller doktorsexamen (2)\textit{}
\end{itemize}
\vspace{-0.3cm}\textit{{Coding: "Secondary education/education not completed/no answer" (0), "Higher secondary education/vocational specialized high school" (1), "University education"}}

\subsubsection*{Region}
In which region of [country] do you currently reside?

\begin{table}[!htbp] 
\centering \renewcommand*{\arraystretch}{1.1}\resizebox{1.1\textwidth}{!}{
\begin{tabular}{llll}
\textbf{France} & &&\\
Alsace  (1) & Centre  (7) & Languedoc-Roussillon  (13) &Picardie  (19) \\ 
Aquitaine  (2) & Champagne-Ardenne  (8) & Limousin  (14) &Poitou-Charentes  (20) \\ 
Auvergne  (3) & Corse  (9) & Lorraine  (15) & Provence-Alpes-Cote d'Azur  (21) \\ 
Basse-Normandie  (4) & Franche-Comte  (10) & Midi-Pyrenees  (16) & Rhone-Alpes  (22) \\ 
Bourgogne  (5) & Haute-Normandie  (11) & Nord-Pas-de-Calais  (17) &\\ 
Bretagne  (6) & Ile-de-France  (12) &Pays de la Loire  (18) &\\ 
& &&\\
\textbf{Germany} & &&\\
Baden-Wurttemberg  (1)  & Bremen  (5)  & Niedersachsen  (9)  &Sachsen  (13)  \\ 
Bayern  (2)  & Hamburg  (6)  & Nordrhein-Westfalen  (10)  &Sachsen-Anhalt  (14)  \\ 
Berlin  (3)  & Hessen  (7)  & Rheinland-Pfalz  (11)  &Schleswig-Holstein  (15)  \\ 
Brandenburg  (4)  & Mecklenburg-Vorpommern  (8)  & Saarland  (12)  &Thuringen  (16)  \\ 
& &&\\
\textbf{Sweden} & &&\\
Blekinge lan  (1) &Jonkopings lan  (7) &Skane lan  (13) &Vasternorrlands lan  (19) \\ 
Dalarnas lan  (2) &Kalmar lan  (8) &Sodermanlands lan  (14) &Vastmanlands lan  (20) \\ 
Gavleborgs lan  (3) &Kronobergs lan  (9) &Stockholms lan  (15) &Vastra Gotalands lan  (21) \\ 
Gotlands lan  (4) &Norrbottens lan  (10) &Uppsalas lan  (16) &\\ 
Hallands lan  (5) &Orebro lan  (11) &Varmlands lan  (17)& \\ 
Jamtlands lan  (6) &Pstergotlands lan  (12) &Vasterbottens lan  (18)& \\ 
\end{tabular}
}
\end{table}


\subsubsection*{Vaccine hesitancy}
Next we would like to ask you about your opinions regarding vaccinations. Please indicate whether you disagree or agree with the following statements.
\begin{itemize}
\item \vspace{-0.3cm}Getting vaccines is a good way to protect children from disease. (vax\_att1) 
\item \vspace{-0.3cm}Generally, I do what my doctor recommends about vaccines. (vax\_att2) 
\item \vspace{-0.3cm}New vaccines are recommended only if they are safe. (vax\_att3) 
\item \vspace{-0.3cm}Children do not need vaccines for diseases that are not common anymore. (vax\_att4) 
\item \vspace{-0.3cm}I am concerned about serious side effects of vaccines. (vax\_att5) 
\item \vspace{-0.3cm}Some vaccines cause autism in healthy children. (vax\_att6) 
\item \vspace{-0.3cm}Vaccinations are one of the most significant achievements in improving public health. (vax\_att7) 
\end{itemize}
\vspace{-0.3cm}\textit{Coding: We used a 5-Point scale from \textit{'strongly disagree'} (1) to \textit{'strongly agree'} (5).}

\subsubsection*{Risk preferences}
How do you see yourself: are you generally a person who is fully prepared to take risks or do you try to avoid taking risks? Please give a value between 0 (not at all willing to take risks) and 10 (very willing to take risks).


\subsubsection*{Attention checks}
We integrated four attention checks throughout the whole survey. 
\begin{itemize}
\item \vspace{-0.3cm}Two is greater than one. (check1) 
\item \vspace{-0.3cm}World War II came before World War I. (check2) 
\item \vspace{-0.3cm}Please select "neither agree nor disagree". (check3)
\item \vspace{-0.3cm}Barack Obama was the first president of the United States of America. (check4)
\end{itemize}

\end{document}
